# Supplementary material for: By cyclists, for cyclists: Road grade and elevation estimation from crowd-sourced fitness application data
Source: PLoS One. 2023 Dec 20;18(12):e0295027. doi: 10.1371/journal.pone.0295027 (PMC10732448; doi:10.1371/journal.pone.0295027)
Supplement: S1 Dataset — (XLSX) [file pone.0295027.s001.xlsx]

## Sheet: Metadata
Efforts_location: stores all the raw efforts data for each location			GT_location: stores all ground-truth data for each ground-truth location obtained by surveying
colname	description		colname	description
longitude	longitude of GPS record (degree)		x	x coordinate of surveying location in the UTM coordinates (meter)
latitude	latitude of GPS record (degree)		y	y coordinate of surveying location in the UTM coordinates (meter)
altitude	altitude of GPS record (meter)		z	elevation of surveying location (meter)
x	projection of longitude in the UTM coordinates (meter)
y	projection of latitude in the UTM coordinates (meter)
effortID	effortID that the record belongs to

## Sheet: efforts_ Adanac Street 
longitude	latitude	altitude	x	y	effortID
-123.075	49.2777	31	494574	5.45833e+06	51443245
-123.076	49.2776	33	494463	5.45832e+06	51443245
-123.077	49.2777	-4.75	494383	5.45832e+06	12794871
-123.077	49.2777	-3	494393	5.45832e+06	12794871
-123.077	49.2777	-3	494404	5.45833e+06	12794871
-123.077	49.2777	-3	494419	5.45833e+06	12794871
-123.077	49.2777	0	494434	5.45832e+06	12794871
-123.076	49.2776	0.5	494449	5.45832e+06	12794871
-123.076	49.2776	1	494467	5.45832e+06	12794871
-123.076	49.2776	1.25	494480	5.45832e+06	12794871
-123.076	49.2776	2	494493	5.45832e+06	12794871
-123.075	49.2776	2.75	494510	5.45832e+06	12794871
-123.075	49.2776	3	494523	5.45832e+06	12794871
-123.075	49.2776	3	494535	5.45832e+06	12794871
-123.075	49.2776	3	494550	5.45832e+06	12794871
-123.075	49.2776	4	494563	5.45832e+06	12794871
-123.075	49.2776	5	494577	5.45832e+06	12794871
-123.074	49.2776	5	494588	5.45832e+06	12794871
-123.074	49.2776	5.5	494600	5.45832e+06	12794871
-123.074	49.2776	6	494611	5.45832e+06	12794871
-123.074	49.2776	6	494626	5.45832e+06	12794871
-123.074	49.2776	6	494640	5.45832e+06	12794871
-123.074	49.2776	6	494651	5.45831e+06	12794871
-123.075	49.2776	18	494561	5.45832e+06	14549716
-123.076	49.2776	19	494474	5.45832e+06	14549716
-123.077	49.2777	18	494388	5.45832e+06	14549716
-123.075	49.2777	2	494563	5.45832e+06	19097348
-123.076	49.2777	3	494447	5.45833e+06	19097348
-123.074	49.2777	10.4	494639	5.45833e+06	406489281
-123.074	49.2777	8.9	494594	5.45833e+06	406489281
-123.075	49.2777	7.7	494540	5.45833e+06	406489281
-123.075	49.2777	7.3	494514	5.45833e+06	406489281
-123.076	49.2777	8	494472	5.45833e+06	406489281
-123.077	49.2777	7.6	494427	5.45833e+06	406489281
-123.077	49.2777	7.2	494403	5.45833e+06	406489281
-123.077	49.2777	6.4	494398	5.45833e+06	406489281
-123.077	49.2777	4.9	494397	5.45833e+06	406489281
-123.077	49.2777	-4	494416	5.45833e+06	731687138
-123.074	49.2777	-5	494649	5.45832e+06	724446859
-123.075	49.2777	-5	494546	5.45833e+06	724446859
-123.077	49.2777	-8	494427	5.45833e+06	724446859
-123.077	49.2777	-10	494398	5.45833e+06	724446859
-123.076	49.2776	-13	494500	5.45832e+06	724503199
-123.075	49.2777	-6	494552	5.45833e+06	715739327
-123.077	49.2777	-7	494398	5.45833e+06	715739327
-123.074	49.2772	7	494599	5.45827e+06	12923292
-123.074	49.2774	7.5	494603	5.45829e+06	12923292
-123.074	49.2776	6.75	494602	5.45831e+06	12923292
-123.074	49.2776	6	494592	5.45832e+06	12923292
-123.075	49.2776	4	494570	5.45832e+06	12923292
-123.075	49.2776	4.25	494549	5.45832e+06	12923292
-123.075	49.2776	3.5	494538	5.45832e+06	12923292
-123.075	49.2776	3	494515	5.45831e+06	12923292
-123.076	49.2776	2.5	494505	5.45832e+06	12923292
-123.076	49.2776	2	494482	5.45832e+06	12923292
-123.076	49.2776	2.25	494460	5.45832e+06	12923292
-123.076	49.2776	2	494450	5.45832e+06	12923292
-123.077	49.2776	2	494428	5.45832e+06	12923292
-123.077	49.2776	0.5	494406	5.45832e+06	12923292
-123.077	49.2776	0.25	494395	5.45832e+06	12923292
-123.074	49.2773	5	494610	5.45829e+06	12497938
-123.074	49.2775	1.5	494601	5.45831e+06	12497938
-123.074	49.2776	3	494593	5.45831e+06	12497938
-123.075	49.2776	4.25	494572	5.45832e+06	12497938
-123.075	49.2776	3.25	494551	5.45832e+06	12497938
-123.075	49.2776	5	494540	5.45832e+06	12497938
-123.075	49.2777	7	494518	5.45833e+06	12497938
-123.076	49.2777	6.75	494497	5.45832e+06	12497938
-123.076	49.2776	6	494486	5.45832e+06	12497938
-123.076	49.2777	5	494464	5.45832e+06	12497938
-123.076	49.2777	3.75	494441	5.45833e+06	12497938
-123.077	49.2777	3	494430	5.45833e+06	12497938
-123.077	49.2777	2	494409	5.45833e+06	12497938
-123.077	49.2776	0	494387	5.45832e+06	12497938
-123.074	49.2772	8	494602	5.45827e+06	12324202
-123.074	49.2773	9.5	494602	5.45828e+06	12324202
-123.074	49.2774	9.5	494600	5.45829e+06	12324202
-123.074	49.2775	8.5	494599	5.45831e+06	12324202
-123.074	49.2776	7.25	494593	5.45831e+06	12324202
-123.074	49.2776	4.5	494582	5.45831e+06	12324202
-123.075	49.2776	1.25	494560	5.45831e+06	12324202
-123.075	49.2776	1	494549	5.45832e+06	12324202
-123.075	49.2776	1.75	494537	5.45832e+06	12324202
-123.075	49.2776	3	494526	5.45832e+06	12324202
-123.075	49.2776	4.25	494515	5.45832e+06	12324202
-123.076	49.2776	5.75	494505	5.45832e+06	12324202
-123.076	49.2777	7.25	494494	5.45833e+06	12324202
-123.076	49.2777	7.5	494483	5.45833e+06	12324202
-123.076	49.2776	7.25	494474	5.45832e+06	12324202
-123.076	49.2777	8.25	494452	5.45832e+06	12324202
-123.076	49.2776	5.75	494441	5.45832e+06	12324202
-123.077	49.2776	5.5	494430	5.45832e+06	12324202
-123.077	49.2776	5.25	494416	5.45832e+06	12324202
-123.077	49.2776	3	494404	5.45832e+06	12324202
-123.077	49.2776	2.25	494394	5.45832e+06	12324202
-123.077	49.2776	1.75	494383	5.45832e+06	12324202
-123.074	49.2773	21.25	494600	5.45828e+06	13516571
-123.074	49.2774	16.75	494603	5.4583e+06	13516571
-123.074	49.2776	9.5	494595	5.45831e+06	13516571
-123.075	49.2776	8	494575	5.45832e+06	13516571
-123.075	49.2776	7.25	494564	5.45832e+06	13516571
-123.075	49.2776	7	494543	5.45832e+06	13516571
-123.075	49.2776	6.25	494533	5.45832e+06	13516571
-123.075	49.2777	7.25	494513	5.45833e+06	13516571
-123.076	49.2777	8.75	494501	5.45833e+06	13516571
-123.076	49.2777	10	494480	5.45833e+06	13516571
-123.076	49.2777	8.25	494468	5.45833e+06	13516571
-123.076	49.2777	6.75	494448	5.45833e+06	13516571
-123.076	49.2777	6	494437	5.45833e+06	13516571
-123.077	49.2776	5	494414	5.45832e+06	13516571
-123.077	49.2776	5	494401	5.45832e+06	13516571
-123.074	49.2773	14.25	494600	5.45829e+06	13099071
-123.074	49.2775	8.75	494596	5.4583e+06	13099071
-123.075	49.2775	7	494577	5.45831e+06	13099071
-123.075	49.2775	6	494567	5.45831e+06	13099071
-123.075	49.2776	6.25	494547	5.45832e+06	13099071
-123.075	49.2777	7	494538	5.45832e+06	13099071
-123.075	49.2777	9	494518	5.45833e+06	13099071
-123.076	49.2777	9	494507	5.45833e+06	13099071
-123.076	49.2777	9.5	494483	5.45833e+06	13099071
-123.076	49.2777	9.75	494472	5.45833e+06	13099071
-123.076	49.2777	9	494450	5.45833e+06	13099071
-123.076	49.2777	9	494439	5.45833e+06	13099071
-123.077	49.2776	6	494415	5.45832e+06	13099071
-123.077	49.2776	1.75	494404	5.45832e+06	13099071
-123.077	49.2775	0	494385	5.45831e+06	13099071
-123.074	49.2773	6.25	494586	5.45828e+06	22522032
-123.075	49.2776	6.25	494562	5.45832e+06	22522032
-123.075	49.2776	5.75	494546	5.45832e+06	22522032
-123.075	49.2777	5.75	494530	5.45833e+06	22522032
-123.075	49.2777	6	494513	5.45833e+06	22522032
-123.076	49.2777	5.5	494493	5.45833e+06	22522032
-123.076	49.2777	4.25	494466	5.45833e+06	22522032
-123.076	49.2777	3.25	494449	5.45833e+06	22522032
-123.077	49.2777	2.5	494432	5.45833e+06	22522032
-123.077	49.2777	1.5	494415	5.45833e+06	22522032
-123.077	49.2777	1.5	494389	5.45833e+06	22468894
-123.077	49.2777	1	494413	5.45833e+06	22468894
-123.077	49.2777	1	494424	5.45833e+06	22468894
-123.076	49.2777	1	494436	5.45832e+06	22468894
-123.076	49.2776	1	494458	5.45832e+06	22468894
-123.076	49.2776	1	494470	5.45832e+06	22468894
-123.076	49.2776	1	494498	5.45832e+06	22468894
-123.075	49.2776	1	494515	5.45832e+06	22468894
-123.075	49.2776	1	494543	5.45832e+06	22468894
-123.075	49.2776	1	494556	5.45832e+06	22468894
-123.075	49.2776	1	494569	5.45832e+06	22468894
-123.074	49.2776	0.75	494594	5.45831e+06	22468894
-123.074	49.2776	0.25	494609	5.45831e+06	22468894
-123.074	49.2776	0.75	494640	5.45831e+06	22468894
-123.074	49.2776	1.25	494654	5.45831e+06	22468894
-123.074	49.2777	8	494590	5.45833e+06	22406794
-123.075	49.2777	7.75	494579	5.45833e+06	22406794
-123.075	49.2777	7.75	494557	5.45833e+06	22406794
-123.075	49.2777	7.75	494547	5.45833e+06	22406794
-123.075	49.2777	8	494536	5.45833e+06	22406794
-123.075	49.2777	8	494526	5.45833e+06	22406794
-123.075	49.2777	8	494516	5.45833e+06	22406794
-123.076	49.2777	8.25	494505	5.45833e+06	22406794
-123.076	49.2777	8.75	494480	5.45833e+06	22406794
-123.076	49.2777	9.25	494467	5.45833e+06	22406794
-123.076	49.2777	9.5	494455	5.45833e+06	22406794
-123.076	49.2777	9.5	494436	5.45833e+06	22406794
-123.077	49.2777	8.75	494420	5.45833e+06	22406794
-123.077	49.2777	7.75	494409	5.45833e+06	22406794
-123.077	49.2777	2	494386	5.45833e+06	22406794
-123.075	49.2776	0	494567	5.45832e+06	22223416
-123.074	49.2775	0	494583	5.45831e+06	22223416
-123.074	49.2775	0	494596	5.45831e+06	22223416
-123.074	49.2775	0	494608	5.45831e+06	22223416
-123.074	49.2775	0	494621	5.45831e+06	22223416
-123.074	49.2775	0	494634	5.45831e+06	22223416
-123.074	49.2775	0	494646	5.45831e+06	22223416
-123.074	49.2777	9.5	494642	5.45833e+06	21979707
-123.074	49.2777	9	494631	5.45833e+06	21979707
-123.074	49.2777	8	494610	5.45833e+06	21979707
-123.074	49.2777	7	494586	5.45833e+06	21979707
-123.075	49.2777	6.25	494573	5.45833e+06	21979707
-123.075	49.2777	5	494546	5.45833e+06	21979707
-123.075	49.2777	4.5	494536	5.45833e+06	21979707
-123.075	49.2777	3.5	494515	5.45833e+06	21979707
-123.076	49.2777	3	494505	5.45833e+06	21979707
-123.076	49.2777	2	494475	5.45833e+06	21979707
-123.076	49.2777	1.5	494456	5.45833e+06	21979707
-123.077	49.2777	0.25	494422	5.45833e+06	21979707
-123.077	49.2777	0.25	494400	5.45833e+06	21979707
-123.077	49.2777	-2	494388	5.45833e+06	21979707
-123.077	49.2776	2	494387	5.45832e+06	21936078
-123.077	49.2776	2	494402	5.45832e+06	21936078
-123.077	49.2776	1.75	494427	5.45832e+06	21936078
-123.076	49.2776	1	494458	5.45832e+06	21936078
-123.076	49.2776	1	494472	5.45832e+06	21936078
-123.076	49.2776	1	494497	5.45832e+06	21936078
-123.075	49.2776	0.75	494510	5.45832e+06	21936078
-123.075	49.2776	0.5	494535	5.45832e+06	21936078
-123.075	49.2776	0.75	494560	5.45832e+06	21936078
-123.075	49.2776	1.25	494572	5.45832e+06	21936078
-123.074	49.2776	1.5	494596	5.45832e+06	21936078
-123.074	49.2776	1	494608	5.45832e+06	21936078
-123.074	49.2776	0.25	494631	5.45832e+06	21936078
-123.073	49.2776	0.5	494655	5.45832e+06	21936078
-123.077	49.2778	5	494404	5.45834e+06	21829351
-123.077	49.2777	4.25	494419	5.45833e+06	21829351
-123.076	49.2777	1.75	494449	5.45833e+06	21829351
-123.076	49.2777	1.75	494476	5.45833e+06	21829351
-123.076	49.2777	1	494487	5.45833e+06	21829351
-123.076	49.2777	0	494508	5.45833e+06	21829351
-123.075	49.2777	1.25	494536	5.45833e+06	21829351
-123.075	49.2777	2	494550	5.45833e+06	21829351
-123.075	49.2777	3	494576	5.45833e+06	21829351
-123.074	49.2777	3	494602	5.45833e+06	21829351
-123.074	49.2777	3	494616	5.45833e+06	21829351
-123.074	49.2777	2	494641	5.45833e+06	21829351
-123.076	49.2776	-5.25	494487	5.45831e+06	21701592
-123.075	49.2776	-4	494570	5.45831e+06	21701592
-123.074	49.2775	-3.5	494645	5.45831e+06	21701592
-123.077	49.2777	0	494416	5.45833e+06	21580154
-123.076	49.2776	1	494457	5.45832e+06	21580154
-123.076	49.2777	1.25	494492	5.45833e+06	21580154
-123.075	49.2776	0.75	494529	5.45832e+06	21580154
-123.075	49.2776	0	494564	5.45832e+06	21580154
-123.074	49.2776	0	494602	5.45832e+06	21580154
-123.074	49.2776	1	494637	5.45832e+06	21580154
-123.077	49.2776	-6.75	494397	5.45832e+06	56103393
-123.077	49.2776	-6	494409	5.45832e+06	56103393
-123.077	49.2776	-4.75	494423	5.45832e+06	56103393
-123.076	49.2776	-3.75	494449	5.45832e+06	56103393
-123.076	49.2776	-3	494462	5.45832e+06	56103393
-123.076	49.2776	-3.5	494493	5.45832e+06	56103393
-123.076	49.2776	-3.75	494508	5.45832e+06	56103393
-123.075	49.2776	-4.5	494524	5.45832e+06	56103393
-123.075	49.2776	-4.25	494560	5.45832e+06	56103393
-123.075	49.2776	-4.25	494573	5.45832e+06	56103393
-123.074	49.2776	-4	494595	5.45832e+06	56103393
-123.074	49.2776	-4	494608	5.45832e+06	56103393
-123.074	49.2776	-4	494641	5.45832e+06	56103393
-123.074	49.2776	0.5	494653	5.45832e+06	55980282
-123.074	49.2776	0.5	494641	5.45832e+06	55980282
-123.074	49.2777	-1.25	494617	5.45833e+06	55980282
-123.074	49.2777	-2.25	494606	5.45833e+06	55980282
-123.074	49.2777	-3.75	494587	5.45833e+06	55980282
-123.075	49.2777	-4.25	494549	5.45832e+06	55980282
-123.075	49.2776	-5	494531	5.45832e+06	55980282
-123.076	49.2777	-5.25	494496	5.45833e+06	55980282
-123.076	49.2777	-4.75	494480	5.45833e+06	55980282
-123.076	49.2777	-3.25	494453	5.45833e+06	55980282
-123.077	49.2777	-2.5	494435	5.45833e+06	55980282
-123.077	49.2777	-2.5	494411	5.45833e+06	55980282
-123.077	49.2777	-4	494399	5.45833e+06	55980282
-123.077	49.2776	-8	494393	5.45832e+06	55868015
-123.077	49.2777	-8	494420	5.45832e+06	55868015
-123.077	49.2777	1	494431	5.45832e+06	55868015
-123.076	49.2776	2.75	494452	5.45832e+06	55868015
-123.076	49.2776	1.75	494479	5.45832e+06	55868015
-123.076	49.2776	1.75	494491	5.45832e+06	55868015
-123.075	49.2776	3	494515	5.45832e+06	55868015
-123.075	49.2776	2.75	494543	5.45832e+06	55868015
-123.075	49.2776	2.25	494557	5.45832e+06	55868015
-123.074	49.2776	1.75	494588	5.45832e+06	55868015
-123.074	49.2776	0.75	494621	5.45832e+06	55868015
-123.074	49.2776	0.25	494633	5.45832e+06	55868015
-123.077	49.2776	12.69	494418	5.45832e+06	201224343
-123.076	49.2776	12	494458	5.45832e+06	201224343
-123.076	49.2776	14.39	494495	5.45832e+06	201224343
-123.075	49.2776	13.69	494533	5.45832e+06	201224343
-123.075	49.2776	14.19	494576	5.45832e+06	201224343
-123.074	49.2776	15.39	494614	5.45832e+06	201224343
-123.074	49.2776	16.2	494650	5.45832e+06	201224343
-123.074	49.2776	11.3	494644	5.45832e+06	359601374
-123.074	49.2776	6.6	494599	5.45832e+06	359601374
-123.075	49.2777	6.39	494560	5.45833e+06	359601374
-123.075	49.2777	3.1	494522	5.45833e+06	359601374
-123.076	49.2777	2.69	494499	5.45833e+06	359601374
-123.076	49.2777	0.3	494466	5.45833e+06	359601374
-123.077	49.2777	0.3	494433	5.45833e+06	359601374
-123.077	49.2777	-0.31	494404	5.45833e+06	359601374
-123.077	49.2777	-1	494391	5.45833e+06	359601374
-123.076	49.2776	13.3	494449	5.45832e+06	395282321
-123.076	49.2777	11.89	494497	5.45833e+06	395282321
-123.075	49.2777	12.1	494518	5.45833e+06	395282321
-123.075	49.2777	9.19	494556	5.45833e+06	395282321
-123.074	49.2777	7	494591	5.45832e+06	395282321
-123.074	49.2777	7.8	494629	5.45833e+06	395282321
-123.074	49.2777	23.6	494636	5.45833e+06	395282321
-123.074	49.2777	22.5	494585	5.45832e+06	395282321
-123.075	49.2777	20.7	494559	5.45833e+06	395282321
-123.075	49.2777	20.6	494516	5.45833e+06	395282321
-123.076	49.2777	18.1	494466	5.45833e+06	395282321
-123.077	49.2777	18.5	494420	5.45833e+06	395282321
-123.077	49.2776	10	494431	5.45832e+06	557553842
-123.076	49.2776	9	494450	5.45832e+06	557553842
-123.076	49.2776	10	494468	5.45832e+06	557553842
-123.076	49.2776	12	494484	5.45832e+06	557553842
-123.076	49.2776	13	494501	5.45832e+06	557553842
-123.075	49.2776	11	494520	5.45832e+06	557553842
-123.075	49.2776	11	494539	5.45832e+06	557553842
-123.075	49.2776	13	494569	5.45832e+06	557553842
-123.074	49.2776	16	494603	5.45832e+06	557553842
-123.074	49.2776	15	494637	5.45832e+06	557553842
-123.077	49.2776	11	494399	5.45831e+06	551142195
-123.077	49.2776	10	494434	5.45832e+06	551142195
-123.076	49.2776	12	494448	5.45832e+06	551142195
-123.076	49.2776	15	494462	5.45832e+06	551142195
-123.076	49.2776	16	494496	5.45832e+06	551142195
-123.075	49.2776	17	494525	5.45832e+06	551142195
-123.075	49.2776	17	494550	5.45832e+06	551142195
-123.075	49.2776	17	494565	5.45832e+06	551142195
-123.074	49.2776	14	494591	5.45832e+06	551142195
-123.074	49.2776	15	494606	5.45832e+06	551142195
-123.074	49.2776	16	494615	5.45832e+06	551142195
-123.074	49.2776	18	494625	5.45832e+06	551142195
-123.074	49.2776	17	494636	5.45832e+06	551142195
-123.073	49.2776	17	494655	5.45832e+06	551142195
-123.074	49.2778	6	494603	5.45834e+06	551142195
-123.075	49.2776	10	494574	5.45832e+06	551142195
-123.075	49.2777	9	494530	5.45833e+06	551142195
-123.076	49.2777	11	494486	5.45833e+06	551142195
-123.076	49.2777	7	494444	5.45833e+06	551142195
-123.077	49.2777	8	494414	5.45833e+06	551142195
-123.077	49.2778	5	494383	5.45834e+06	551142195
-123.075	49.2776	9	494575	5.45831e+06	18444017
-123.077	49.2776	8.5	494435	5.45832e+06	18444017
-123.077	49.2777	5	494390	5.45833e+06	18444017
-123.074	49.2775	-8	494598	5.45831e+06	18444017
-123.077	49.2776	-3.5	494385	5.45832e+06	18292731
-123.077	49.2777	-2	494405	5.45832e+06	18292731
-123.077	49.2777	-2	494416	5.45833e+06	18292731
-123.077	49.2777	-0.5	494429	5.45833e+06	18292731
-123.076	49.2777	0	494441	5.45833e+06	18292731
-123.076	49.2777	0	494456	5.45833e+06	18292731
-123.076	49.2777	0	494485	5.45832e+06	18292731
-123.075	49.2776	1	494515	5.45832e+06	18292731
-123.075	49.2776	1.5	494542	5.45832e+06	18292731
-123.075	49.2776	0	494569	5.45832e+06	18292731
-123.074	49.2776	-1	494594	5.45832e+06	18292731
-123.074	49.2773	-0.5	494605	5.45828e+06	18292731
-123.077	49.2776	2.5	494384	5.45832e+06	18199114
-123.077	49.2776	2.5	494414	5.45832e+06	18199114
-123.076	49.2776	2	494443	5.45832e+06	18199114
-123.076	49.2776	4.5	494467	5.45832e+06	18199114
-123.076	49.2776	5	494494	5.45832e+06	18199114
-123.075	49.2776	3.5	494522	5.45832e+06	18199114
-123.075	49.2776	4.5	494549	5.45831e+06	18199114
-123.075	49.2776	4	494574	5.45832e+06	18199114
-123.074	49.2775	4	494594	5.4583e+06	18199114
-123.074	49.2772	4.5	494595	5.45828e+06	18199114
-123.074	49.2776	4	494645	5.45832e+06	62216024
-123.074	49.2776	4	494620	5.45832e+06	62216024
-123.074	49.2776	0	494586	5.45832e+06	62216024
-123.075	49.2776	0	494548	5.45832e+06	62216024
-123.075	49.2776	-1	494527	5.45832e+06	62216024
-123.076	49.2776	-1	494502	5.45832e+06	62216024
-123.076	49.2776	1	494477	5.45832e+06	62216024
-123.076	49.2776	0	494454	5.45832e+06	62216024
-123.077	49.2776	-2	494435	5.45832e+06	62216024
-123.077	49.2776	-2	494418	5.45832e+06	62216024
-123.077	49.2776	-5	494390	5.45832e+06	62216024
-123.077	49.2777	-11	494408	5.45833e+06	61221031
-123.077	49.2777	-11	494424	5.45833e+06	61221031
-123.077	49.2777	-10	494433	5.45833e+06	61221031
-123.076	49.2777	-9	494468	5.45833e+06	61221031
-123.076	49.2777	-7	494477	5.45833e+06	61221031
-123.076	49.2776	-1	494499	5.45832e+06	61221031
-123.075	49.2776	0	494523	5.45832e+06	61221031
-123.075	49.2776	0	494530	5.45832e+06	61221031
-123.075	49.2776	-4	494565	5.45832e+06	61221031
-123.074	49.2776	0	494585	5.45832e+06	61221031
-123.074	49.2778	0	494606	5.45834e+06	61221031
-123.074	49.278	-4	494604	5.45837e+06	61221031
-123.077	49.2777	-4	494408	5.45833e+06	60608036
-123.076	49.2777	-6	494443	5.45833e+06	60608036
-123.076	49.2776	-3	494479	5.45832e+06	60608036
-123.075	49.2776	-1	494515	5.45832e+06	60608036
-123.075	49.2776	0	494556	5.45832e+06	60608036
-123.074	49.2776	2	494592	5.45832e+06	60608036
-123.074	49.2776	1	494626	5.45832e+06	60608036
-123.075	49.2777	3	494575	5.45833e+06	60608036
-123.076	49.2777	2	494502	5.45833e+06	60608036
-123.077	49.2777	0	494435	5.45833e+06	60608036
-123.077	49.2777	-6	494401	5.45833e+06	60608036
-123.077	49.2777	-6	494401	5.45833e+06	60608036
-123.077	49.2777	-1	494384	5.45833e+06	60608036
-123.075	49.2776	-32	494523	5.45832e+06	60008211
-123.075	49.2776	-23	494545	5.45832e+06	60008211
-123.075	49.2777	-19	494562	5.45832e+06	60008211
-123.075	49.2776	-10	494573	5.45832e+06	60008211
-123.074	49.2776	-8	494598	5.45832e+06	60008211
-123.074	49.2777	0	494611	5.45833e+06	60008211
-123.076	49.2776	-2	494507	5.45832e+06	51492860
-123.074	49.2776	-1	494630	5.45832e+06	51492860
-123.074	49.2777	8	494590	5.45833e+06	51492860
-123.076	49.2777	5	494461	5.45833e+06	51492860
-123.077	49.2777	11.8	494416	5.45832e+06	353454032
-123.076	49.2776	12.2	494498	5.45832e+06	353454032
-123.074	49.2776	16.6	494588	5.45832e+06	353454032
-123.077	49.2776	22.7	494388	5.45832e+06	330472566
-123.076	49.2777	24.4	494442	5.45832e+06	330472566
-123.076	49.2777	24.1	494497	5.45833e+06	330472566
-123.075	49.2776	24.2	494551	5.45832e+06	330472566
-123.074	49.2776	25.5	494602	5.45832e+06	330472566
-123.074	49.2776	27.5	494652	5.45832e+06	330472566
-123.074	49.2776	19.4	494607	5.45832e+06	330472566
-123.075	49.2776	18.8	494557	5.45832e+06	330472566
-123.076	49.2776	18	494505	5.45832e+06	330472566
-123.076	49.2776	17.4	494457	5.45832e+06	330472566
-123.077	49.2777	17.6	494409	5.45832e+06	330472566
-123.074	49.2779	-1	494597	5.45835e+06	222946638
-123.074	49.2777	-2	494590	5.45833e+06	222946638
-123.075	49.2777	-0.4	494562	5.45833e+06	222946638
-123.075	49.2777	-0.8	494532	5.45833e+06	222946638
-123.076	49.2777	-2.9	494500	5.45833e+06	222946638
-123.076	49.2777	-2.2	494474	5.45833e+06	222946638
-123.077	49.2777	-3.9	494435	5.45833e+06	222946638
-123.077	49.2777	-4.6	494410	5.45833e+06	222946638
-123.077	49.2777	-7.3	494387	5.45833e+06	222946638
-123.077	49.2776	12	494390	5.45831e+06	271723387
-123.077	49.2776	12	494400	5.45832e+06	271723387
-123.077	49.2776	12.4	494410	5.45832e+06	271723387
-123.077	49.2776	12.7	494419	5.45832e+06	271723387
-123.077	49.2776	13.1	494428	5.45832e+06	271723387
-123.076	49.2776	13.5	494440	5.45832e+06	271723387
-123.076	49.2776	13.8	494449	5.45832e+06	271723387
-123.076	49.2776	14.2	494459	5.45832e+06	271723387
-123.076	49.2776	14.6	494469	5.45831e+06	271723387
-123.076	49.2776	15.1	494480	5.45831e+06	271723387
-123.076	49.2776	15.5	494490	5.45831e+06	271723387
-123.076	49.2776	16	494499	5.45831e+06	271723387
-123.075	49.2776	16.5	494510	5.45831e+06	271723387
-123.075	49.2775	16.5	494521	5.45831e+06	271723387
-123.075	49.2775	16.6	494533	5.45831e+06	271723387
-123.075	49.2775	16.7	494544	5.45831e+06	271723387
-123.075	49.2775	16.8	494555	5.45831e+06	271723387
-123.075	49.2775	16.9	494566	5.45831e+06	271723387
-123.075	49.2775	17	494576	5.45831e+06	271723387
-123.074	49.2775	17	494586	5.45831e+06	271723387
-123.074	49.2775	17.1	494595	5.45831e+06	271723387
-123.074	49.2775	17.2	494604	5.45831e+06	271723387
-123.074	49.2775	17.3	494615	5.45831e+06	271723387
-123.074	49.2776	17.4	494627	5.45831e+06	271723387
-123.074	49.2776	17.5	494636	5.45831e+06	271723387
-123.074	49.2776	17.5	494647	5.45831e+06	271723387
-123.077	49.2776	1	494387	5.45832e+06	63017626
-123.077	49.2776	0.5	494413	5.45832e+06	63017626
-123.076	49.2776	0.5	494448	5.45832e+06	63017626
-123.076	49.2777	1.75	494474	5.45833e+06	63017626
-123.075	49.2777	1.75	494516	5.45833e+06	63017626
-123.075	49.2777	2	494560	5.45833e+06	63017626
-123.074	49.2777	2.75	494596	5.45832e+06	63017626
-123.074	49.2777	3	494635	5.45832e+06	63017626
-123.077	49.2777	0	494401	5.45833e+06	59692903
-123.077	49.2777	0	494432	5.45833e+06	59692903
-123.076	49.2777	0	494462	5.45833e+06	59692903
-123.075	49.2777	0	494510	5.45833e+06	59692903
-123.075	49.2777	0	494542	5.45832e+06	59692903
-123.074	49.2777	0	494592	5.45833e+06	59692903
-123.074	49.2778	0	494606	5.45834e+06	59692903
-123.077	49.2776	-5	494402	5.45832e+06	56591186
-123.076	49.2776	-5	494440	5.45832e+06	56591186
-123.076	49.2776	-5	494466	5.45832e+06	56591186
-123.076	49.2776	-5.25	494505	5.45832e+06	56591186
-123.075	49.2776	-6	494532	5.45832e+06	56591186
-123.075	49.2776	-6	494576	5.45832e+06	56591186
-123.074	49.2776	-6	494601	5.45831e+06	56591186
-123.074	49.2776	-5.75	494641	5.45831e+06	56591186
-123.074	49.2776	5.25	494635	5.45832e+06	56488887
-123.074	49.2776	3.75	494605	5.45832e+06	56488887
-123.075	49.2776	3	494567	5.45832e+06	56488887
-123.075	49.2776	3.75	494513	5.45832e+06	56488887
-123.076	49.2776	3.25	494493	5.45832e+06	56488887
-123.076	49.2777	3	494465	5.45832e+06	56488887
-123.077	49.2777	0.75	494428	5.45833e+06	56488887
-123.077	49.2777	0.25	494404	5.45833e+06	56488887
-123.077	49.2776	1	494387	5.45832e+06	70670879
-123.077	49.2776	1.5	494429	5.45832e+06	70670879
-123.076	49.2776	1.25	494456	5.45832e+06	70670879
-123.076	49.2776	1.5	494495	5.45832e+06	70670879
-123.075	49.2776	2.5	494521	5.45832e+06	70670879
-123.075	49.2776	4	494561	5.45832e+06	70670879
-123.074	49.2776	4	494597	5.45832e+06	70670879
-123.074	49.2778	4	494609	5.45834e+06	70670879
-123.074	49.2779	-4	494600	5.45836e+06	70503010
-123.074	49.2777	-3.5	494589	5.45833e+06	70503010
-123.075	49.2776	-3	494551	5.45832e+06	70503010
-123.075	49.2776	-2.25	494523	5.45832e+06	70503010
-123.076	49.2776	-2.25	494479	5.45832e+06	70503010
-123.076	49.2777	-2.25	494448	5.45832e+06	70503010
-123.077	49.2777	-2.25	494406	5.45833e+06	70503010
-123.077	49.2776	-2.25	494397	5.45832e+06	70321759
-123.077	49.2776	-2.25	494420	5.45832e+06	70321759
-123.076	49.2776	-2.25	494454	5.45832e+06	70321759
-123.076	49.2777	0	494488	5.45833e+06	70321759
-123.075	49.2777	1	494517	5.45833e+06	70321759
-123.075	49.2776	2.25	494554	5.45832e+06	70321759
-123.075	49.2776	2.25	494576	5.45832e+06	70321759
-123.074	49.2778	1	494606	5.45834e+06	70321759
-123.074	49.278	1	494608	5.45836e+06	70321759
-123.074	49.2778	11	494604	5.45834e+06	70146451
-123.074	49.2777	11	494592	5.45832e+06	70146451
-123.075	49.2777	12	494553	5.45833e+06	70146451
-123.075	49.2776	13	494520	5.45832e+06	70146451
-123.076	49.2776	15	494486	5.45832e+06	70146451
-123.076	49.2776	19	494437	5.45832e+06	70146451
-123.077	49.2776	18	494404	5.45832e+06	70146451
-123.077	49.2777	16	494389	5.45833e+06	70146451
-123.077	49.2775	0	494412	5.45831e+06	69511818
-123.076	49.2776	0	494439	5.45831e+06	69511818
-123.076	49.2775	0	494476	5.45831e+06	69511818
-123.076	49.2775	0	494501	5.45831e+06	69511818
-123.075	49.2775	0	494539	5.45831e+06	69511818
-123.075	49.2775	0.5	494565	5.45831e+06	69511818
-123.074	49.2776	1	494601	5.45832e+06	69511818
-123.074	49.278	15	494602	5.45837e+06	69417763
-123.074	49.2777	20	494604	5.45833e+06	69417763
-123.075	49.2776	23	494571	5.45832e+06	69417763
-123.075	49.2777	23	494532	5.45832e+06	69417763
-123.076	49.2776	26	494492	5.45832e+06	69417763
-123.076	49.2777	26	494450	5.45832e+06	69417763
-123.077	49.2777	27	494410	5.45833e+06	69417763
-123.077	49.2777	2.75	494385	5.45833e+06	67663737
-123.077	49.2777	4	494423	5.45833e+06	67663737
-123.076	49.2777	4.25	494462	5.45833e+06	67663737
-123.076	49.2777	4.5	494488	5.45833e+06	67663737
-123.075	49.2777	6	494525	5.45833e+06	67663737
-123.075	49.2777	7	494549	5.45833e+06	67663737
-123.074	49.2777	7	494582	5.45832e+06	67663737
-123.074	49.2777	7.5	494604	5.45833e+06	67663737
-123.074	49.278	2	494602	5.45836e+06	67563806
-123.074	49.2778	2	494602	5.45834e+06	67563806
-123.075	49.2777	2	494570	5.45833e+06	67563806
-123.075	49.2777	1.25	494530	5.45833e+06	67563806
-123.076	49.2777	1	494501	5.45833e+06	67563806
-123.076	49.2777	1	494455	5.45833e+06	67563806
-123.077	49.2777	0.5	494426	5.45833e+06	67563806
-123.077	49.2777	0	494388	5.45833e+06	67563806
-123.077	49.2777	-3.75	494385	5.45833e+06	65847268
-123.076	49.2777	-4	494448	5.45833e+06	65847268
-123.076	49.2777	-4	494483	5.45833e+06	65847268
-123.075	49.2777	-3.75	494521	5.45832e+06	65847268
-123.075	49.2777	-2.5	494560	5.45833e+06	65847268
-123.074	49.2777	-3	494584	5.45833e+06	65847268
-123.074	49.2777	-2.25	494623	5.45833e+06	65847268
-123.077	49.2776	5	494400	5.45832e+06	75735827
-123.077	49.2776	6.25	494435	5.45832e+06	75735827
-123.076	49.2777	8	494484	5.45832e+06	75735827
-123.075	49.2777	9.75	494530	5.45833e+06	75735827
-123.075	49.2776	11	494577	5.45832e+06	75735827
-123.074	49.2777	11	494608	5.45833e+06	75735827
-123.074	49.2781	6.25	494595	5.45837e+06	75594785
-123.074	49.2778	7	494590	5.45834e+06	75594785
-123.075	49.2777	7	494566	5.45833e+06	75594785
-123.075	49.2777	7	494519	5.45833e+06	75594785
-123.076	49.2777	8.5	494449	5.45833e+06	75594785
-123.077	49.2776	0.5	494387	5.45832e+06	73250037
-123.077	49.2776	0	494427	5.45832e+06	73250037
-123.076	49.2776	0	494480	5.45832e+06	73250037
-123.075	49.2776	0	494574	5.45832e+06	73250037
-123.074	49.2776	0	494602	5.45832e+06	73250037
-123.074	49.278	1.25	494612	5.45836e+06	73250037
-123.074	49.278	3.75	494594	5.45837e+06	73106839
-123.074	49.2778	3.75	494596	5.45834e+06	73106839
-123.075	49.2777	5	494567	5.45833e+06	73106839
-123.075	49.2777	5	494541	5.45833e+06	73106839
-123.076	49.2777	6	494503	5.45833e+06	73106839
-123.076	49.2777	5	494449	5.45833e+06	73106839
-123.077	49.2777	3.75	494414	5.45833e+06	73106839
-123.077	49.2776	1	494405	5.45832e+06	71266964
-123.077	49.2776	1.5	494433	5.45832e+06	71266964
-123.076	49.2776	2.75	494477	5.45832e+06	71266964
-123.076	49.2776	3.75	494506	5.45831e+06	71266964
-123.075	49.2776	4	494551	5.45831e+06	71266964
-123.074	49.2776	4	494584	5.45832e+06	71266964
-123.074	49.2779	3	494616	5.45835e+06	71266964
-123.074	49.278	6	494595	5.45836e+06	71115096
-123.075	49.2777	5	494575	5.45833e+06	71115096
-123.075	49.2777	5.25	494541	5.45833e+06	71115096
-123.075	49.2777	4.25	494510	5.45833e+06	71115096
-123.076	49.2777	3	494467	5.45833e+06	71115096
-123.077	49.2777	2.25	494435	5.45833e+06	71115096
-123.077	49.2777	-5	494399	5.45833e+06	71115096
-123.074	49.2779	-4	494603	5.45835e+06	89360586
-123.074	49.2776	-2.25	494587	5.45832e+06	89360586
-123.075	49.2777	-2	494547	5.45833e+06	89360586
-123.075	49.2777	-2	494520	5.45833e+06	89360586
-123.076	49.2777	-2	494479	5.45833e+06	89360586
-123.076	49.2777	0	494438	5.45832e+06	89360586
-123.077	49.2777	0	494406	5.45833e+06	89360586
-123.074	49.278	11.39	494600	5.45836e+06	221223785
-123.074	49.2778	7.8	494598	5.45834e+06	221223785
-123.074	49.2777	10.39	494590	5.45833e+06	221223785
-123.076	49.2777	12	494507	5.45833e+06	221223785
-123.076	49.2777	11.69	494467	5.45833e+06	221223785
-123.077	49.2777	12.89	494432	5.45832e+06	221223785
-123.077	49.2777	12.89	494400	5.45833e+06	221223785
-123.077	49.2777	12.89	494400	5.45833e+06	221223785
-123.077	49.2777	12.89	494400	5.45833e+06	221223785
-123.077	49.2777	16	494383	5.45833e+06	221223785
-123.074	49.2777	14.1	494589	5.45833e+06	216962863
-123.075	49.2777	14.19	494568	5.45833e+06	216962863
-123.075	49.2777	17.2	494525	5.45833e+06	216962863
-123.076	49.2777	16.5	494492	5.45833e+06	216962863
-123.076	49.2777	15.8	494469	5.45833e+06	216962863
-123.077	49.2777	15.69	494435	5.45833e+06	216962863
-123.077	49.2777	12.69	494398	5.45833e+06	216962863
-123.077	49.2777	12.69	494398	5.45833e+06	216962863
-123.077	49.2777	12.69	494398	5.45833e+06	216962863
-123.074	49.2778	23.29	494588	5.45834e+06	244392645
-123.075	49.2777	21.1	494575	5.45833e+06	244392645
-123.075	49.2777	18.79	494538	5.45833e+06	244392645
-123.076	49.2777	17.79	494500	5.45833e+06	244392645
-123.076	49.2777	15.5	494460	5.45833e+06	244392645
-123.076	49.2777	15.6	494436	5.45833e+06	244392645
-123.077	49.2777	13.39	494391	5.45833e+06	244392645
-123.077	49.2776	12.3	494386	5.45832e+06	242258682
-123.077	49.2777	11.89	494430	5.45833e+06	242258682
-123.076	49.2777	11.5	494479	5.45833e+06	242258682
-123.075	49.2777	11.89	494519	5.45833e+06	242258682
-123.074	49.2777	15.89	494604	5.45833e+06	242258682
-123.074	49.278	14.19	494601	5.45837e+06	242258682
-123.074	49.2779	8.5	494602	5.45836e+06	242084533
-123.074	49.2777	9.69	494601	5.45833e+06	242084533
-123.075	49.2777	10.69	494575	5.45832e+06	242084533
-123.075	49.2776	10.5	494542	5.45832e+06	242084533
-123.076	49.2776	9.89	494498	5.45832e+06	242084533
-123.076	49.2776	10.5	494475	5.45832e+06	242084533
-123.077	49.2777	9.3	494415	5.45833e+06	242084533
-123.077	49.2777	8.8	494402	5.45833e+06	242084533
-123.077	49.2777	8.8	494402	5.45833e+06	242084533
-123.077	49.2777	8.8	494402	5.45833e+06	242084533
-123.077	49.2776	9.5	494407	5.45832e+06	241338143
-123.076	49.2776	11.19	494466	5.45832e+06	241338143
-123.076	49.2776	10.19	494495	5.45832e+06	241338143
-123.075	49.2776	9.89	494518	5.45832e+06	241338143
-123.075	49.2776	9.6	494540	5.45832e+06	241338143
-123.075	49.2776	11.19	494581	5.45832e+06	241338143
-123.074	49.2777	11.8	494599	5.45832e+06	241338143
-123.074	49.2778	11.1	494603	5.45834e+06	241338143
-123.074	49.2778	12.6	494602	5.45834e+06	241057889
-123.074	49.2777	12.39	494593	5.45832e+06	241057889
-123.075	49.2777	10.6	494560	5.45833e+06	241057889
-123.075	49.2777	10.8	494529	5.45833e+06	241057889
-123.076	49.2777	11.8	494481	5.45833e+06	241057889
-123.076	49.2777	10.69	494439	5.45833e+06	241057889
-123.077	49.2777	10.6	494417	5.45833e+06	241057889
-123.077	49.2777	9.89	494397	5.45833e+06	241057889
-123.077	49.2777	9.6	494394	5.45833e+06	241057889
-123.076	49.2775	16	494492	5.45831e+06	352464481
-123.075	49.2776	9	494544	5.45831e+06	352464481
-123.074	49.2779	12	494612	5.45836e+06	352464481
-123.074	49.2778	-6	494605	5.45834e+06	352161463
-123.075	49.2777	-5	494564	5.45833e+06	352161463
-123.075	49.2776	1	494530	5.45832e+06	352161463
-123.076	49.2776	9	494481	5.45832e+06	352161463
-123.076	49.2777	8	494452	5.45833e+06	352161463
-123.076	49.2777	8	494452	5.45833e+06	352161463
-123.077	49.2776	9	494408	5.45832e+06	352161463
-123.077	49.2777	5	494393	5.45833e+06	352161463
-123.077	49.2777	5	494393	5.45833e+06	352161463
-123.077	49.2777	5	494393	5.45833e+06	352161463
-123.077	49.2777	5	494393	5.45833e+06	352161463
-123.077	49.2777	113	494422	5.45834e+06	351346079
-123.076	49.2776	90	494468	5.45832e+06	351346079
-123.076	49.2776	90	494468	5.45832e+06	351346079
-123.075	49.2777	73	494520	5.45833e+06	351346079
-123.075	49.2776	44	494581	5.45832e+06	351346079
-123.076	49.2775	7	494438	5.45831e+06	347487883
-123.076	49.2775	7	494438	5.45831e+06	347487883
-123.075	49.2775	1	494540	5.45831e+06	347487883
-123.075	49.2775	1	494540	5.45831e+06	347487883
-123.074	49.2776	4	494602	5.45831e+06	347487883
-123.074	49.278	4	494603	5.45837e+06	343002144
-123.074	49.278	4	494603	5.45837e+06	343002144
-123.074	49.2777	12	494588	5.45833e+06	343002144
-123.075	49.2777	15	494557	5.45833e+06	343002144
-123.075	49.2777	20	494510	5.45833e+06	343002144
-123.076	49.2777	23	494457	5.45833e+06	343002144
-123.077	49.2777	22	494400	5.45833e+06	343002144
-123.077	49.2777	21	494390	5.45833e+06	343002144
-123.077	49.2777	18	494395	5.45834e+06	343002144
-123.077	49.2777	18	494395	5.45834e+06	343002144
-123.077	49.2777	18	494395	5.45834e+06	343002144
-123.077	49.2777	18	494395	5.45834e+06	343002144
-123.077	49.2777	18	494395	5.45834e+06	343002144
-123.074	49.2778	1	494601	5.45835e+06	340197768
-123.075	49.2778	3	494580	5.45834e+06	340197768
-123.075	49.2778	2	494535	5.45834e+06	340197768
-123.076	49.2777	2	494495	5.45833e+06	340197768
-123.076	49.2777	4	494460	5.45833e+06	340197768
-123.077	49.2777	0	494407	5.45833e+06	340197768
-123.074	49.278	-3	494600	5.45836e+06	335334513
-123.074	49.2778	-3	494593	5.45834e+06	335334513
-123.074	49.2778	-3	494593	5.45834e+06	335334513
-123.076	49.2777	-4	494483	5.45833e+06	335334513
-123.077	49.2777	-4	494420	5.45833e+06	335334513
-123.077	49.2777	0	494396	5.45833e+06	335334513
-123.077	49.2777	0	494396	5.45833e+06	335334513
-123.077	49.2777	0	494396	5.45833e+06	335334513
-123.074	49.2779	7	494603	5.45835e+06	331982291
-123.074	49.2777	2	494595	5.45833e+06	331982291
-123.075	49.2777	-1	494562	5.45833e+06	331982291
-123.075	49.2777	-1	494543	5.45833e+06	331982291
-123.075	49.2777	-1	494517	5.45833e+06	331982291
-123.076	49.2777	-5	494483	5.45833e+06	331982291
-123.076	49.2777	-5	494462	5.45833e+06	331982291
-123.077	49.2777	-4	494426	5.45833e+06	331982291
-123.077	49.2777	-5	494408	5.45833e+06	331982291
-123.077	49.2778	-6	494403	5.45834e+06	331982291
-123.077	49.2778	-4	494401	5.45834e+06	331982291
-123.077	49.2776	-10	494417	5.45832e+06	329408892
-123.076	49.2776	-6	494464	5.45832e+06	329408892
-123.076	49.2776	-5	494504	5.45832e+06	329408892
-123.075	49.2776	-2	494572	5.45832e+06	329408892
-123.074	49.2779	-9	494607	5.45835e+06	329408892
-123.074	49.2778	-2	494620	5.45834e+06	329182498
-123.075	49.2777	-3	494569	5.45833e+06	329182498
-123.075	49.2777	-3	494569	5.45833e+06	329182498
-123.075	49.2777	-3	494524	5.45833e+06	329182498
-123.076	49.2777	-3	494448	5.45833e+06	329182498
-123.077	49.2777	0	494411	5.45833e+06	329182498
-123.077	49.2777	0	494411	5.45833e+06	329182498
-123.074	49.278	1	494590	5.45837e+06	366969327
-123.074	49.2779	-1	494592	5.45835e+06	366969327
-123.074	49.2779	-1	494592	5.45835e+06	366969327
-123.075	49.2776	0	494549	5.45832e+06	366969327
-123.076	49.2777	-11	494485	5.45833e+06	366969327
-123.076	49.2777	-8	494439	5.45833e+06	366969327
-123.077	49.2777	-8	494415	5.45833e+06	366969327
-123.077	49.2777	-8	494399	5.45833e+06	366969327
-123.077	49.2777	-8	494399	5.45833e+06	366969327
-123.077	49.2778	-9	494384	5.45834e+06	366969327
-123.077	49.2778	-10	494386	5.45834e+06	366969327
-123.077	49.2778	-10	494386	5.45834e+06	366969327
-123.077	49.2778	-10	494386	5.45834e+06	366969327
-123.077	49.2777	13.8	494400	5.45832e+06	382873584
-123.077	49.2776	14.4	494435	5.45832e+06	382873584
-123.076	49.2776	14.9	494478	5.45832e+06	382873584
-123.075	49.2776	15.5	494522	5.45832e+06	382873584
-123.075	49.2776	16.3	494556	5.45832e+06	382873584
-123.074	49.2776	17.2	494595	5.45832e+06	382873584
-123.074	49.2779	18.1	494607	5.45835e+06	382873584
-123.077	49.2776	-1.66671	494425	5.45832e+06	540286135
-123.076	49.2776	-2.14186	494468	5.45832e+06	540286135
-123.075	49.2776	-5.16987	494536	5.45832e+06	540286135
-123.074	49.2776	-7.33645	494587	5.45832e+06	540286135
-123.074	49.278	-9.34624	494603	5.45836e+06	540286135
-123.077	49.2777	14.3693	494388	5.45833e+06	535439220
-123.077	49.2777	6.74844	494427	5.45833e+06	535439220
-123.076	49.2777	2.57771	494455	5.45833e+06	535439220
-123.076	49.2777	1.8995	494494	5.45833e+06	535439220
-123.075	49.2777	3.99356	494512	5.45833e+06	535439220
-123.075	49.2777	7.77087	494542	5.45833e+06	535439220
-123.075	49.2777	12.9031	494574	5.45833e+06	535439220
-123.074	49.2777	18.6112	494625	5.45833e+06	535439220
-123.077	49.2777	-3.13169	494388	5.45832e+06	529641320
-123.077	49.2776	-5.71946	494435	5.45832e+06	529641320
-123.077	49.2776	-5.71946	494435	5.45832e+06	529641320
-123.076	49.2777	-4.81621	494471	5.45832e+06	529641320
-123.075	49.2777	0.119687	494544	5.45833e+06	529641320
-123.075	49.2777	1.89525	494564	5.45833e+06	529641320
-123.075	49.2777	-0.066929	494581	5.45833e+06	529641320
-123.074	49.2778	-2.59332	494605	5.45834e+06	529641320
-123.077	49.2777	-11.2342	494420	5.45833e+06	525871473
-123.077	49.2777	-11.2342	494420	5.45833e+06	525871473
-123.076	49.2776	-12.9601	494463	5.45832e+06	525871473
-123.076	49.2776	-13.7806	494499	5.45832e+06	525871473
-123.075	49.2776	-14.3444	494537	5.45832e+06	525871473
-123.074	49.2778	-12.6582	494599	5.45834e+06	525871473
-123.074	49.2777	-0.317573	494643	5.45833e+06	541268974
-123.074	49.2777	-0.045316	494617	5.45833e+06	541268974
-123.074	49.2777	-0.045316	494617	5.45833e+06	541268974
-123.075	49.2777	-6.5157	494524	5.45833e+06	541268974
-123.076	49.2777	-7.44616	494487	5.45833e+06	541268974
-123.076	49.2777	-7.69867	494445	5.45833e+06	541268974
-123.077	49.2777	-9.00149	494405	5.45833e+06	541268974
-123.077	49.2777	-9.00149	494405	5.45833e+06	541268974
-123.077	49.2777	-9.00149	494405	5.45833e+06	541268974
-123.077	49.2777	-9.00149	494405	5.45833e+06	541268974
-123.077	49.2777	-9.00149	494405	5.45833e+06	541268974
-123.077	49.2777	-9.00149	494405	5.45833e+06	541268974
-123.077	49.2776	-4.5	494397	5.45832e+06	223685460
-123.076	49.2776	-1.75	494461	5.45832e+06	223685460
-123.075	49.2776	-1.75	494526	5.45832e+06	223685460
-123.074	49.2776	-1.75	494596	5.45832e+06	223685460
-123.074	49.2776	2.25	494637	5.45832e+06	223685460
-123.075	49.2777	1	494575	5.45832e+06	223685460
-123.075	49.2776	1.75	494511	5.45832e+06	223685460
-123.076	49.2777	7.75	494448	5.45833e+06	223685460
-123.077	49.2776	8.5	494396	5.45832e+06	223685460
-123.074	49.2776	-5	494630	5.45832e+06	62984773
-123.074	49.2776	-5.5	494604	5.45832e+06	62984773
-123.074	49.2776	-5	494595	5.45832e+06	62984773
-123.075	49.2776	-4.5	494569	5.45832e+06	62984773
-123.075	49.2776	-4.5	494552	5.45832e+06	62984773
-123.075	49.2776	-4.5	494536	5.45832e+06	62984773
-123.075	49.2777	-4.5	494520	5.45832e+06	62984773
-123.076	49.2777	-5.5	494473	5.45833e+06	62984773
-123.077	49.2776	-3.5	494425	5.45832e+06	62984773
-123.077	49.2777	-4	494407	5.45833e+06	62984773
-123.077	49.2777	-4.5	494396	5.45833e+06	62984773
-123.074	49.2776	-2.5	494648	5.45832e+06	70290691
-123.074	49.2776	-2.5	494591	5.45832e+06	70290691
-123.075	49.2776	1.5	494530	5.45832e+06	70290691
-123.076	49.2776	-0.5	494493	5.45832e+06	70290691
-123.076	49.2776	-1.5	494466	5.45832e+06	70290691
-123.076	49.2777	-2	494449	5.45832e+06	70290691
-123.077	49.2777	-3	494425	5.45833e+06	70290691
-123.077	49.2777	-3	494412	5.45833e+06	70290691
-123.077	49.2777	-4.5	494405	5.45833e+06	70290691
-123.077	49.2777	-6	494400	5.45833e+06	70290691
-123.074	49.2776	-3	494643	5.45832e+06	69943995
-123.074	49.2777	-4	494616	5.45832e+06	69943995
-123.074	49.2776	-5	494590	5.45832e+06	69943995
-123.075	49.2776	-5	494573	5.45832e+06	69943995
-123.075	49.2776	-4	494547	5.45832e+06	69943995
-123.075	49.2776	-4	494530	5.45832e+06	69943995
-123.076	49.2776	-5	494499	5.45832e+06	69943995
-123.077	49.2776	-5.5	494406	5.45832e+06	69943995
-123.074	49.2776	1	494642	5.45832e+06	69727193
-123.074	49.2776	2	494594	5.45832e+06	69727193
-123.076	49.2776	6.5	494450	5.45832e+06	69727193
-123.077	49.2776	0.5	494409	5.45832e+06	69727193
-123.074	49.2775	6	494625	5.45831e+06	69482156
-123.074	49.2775	5.5	494616	5.45831e+06	69482156
-123.075	49.2774	5.5	494557	5.45829e+06	69482156
-123.075	49.2774	5.5	494533	5.45829e+06	69482156
-123.075	49.2774	5.5	494517	5.4583e+06	69482156
-123.076	49.2774	3.5	494467	5.45829e+06	69482156
-123.076	49.2774	3.5	494436	5.45829e+06	69482156
-123.077	49.2774	3	494414	5.4583e+06	69482156
-123.077	49.2775	4	494383	5.45831e+06	69482156
-123.074	49.2774	26.5	494613	5.45829e+06	69256033
-123.074	49.2774	25	494596	5.45829e+06	69256033
-123.075	49.2773	24	494556	5.45829e+06	69256033
-123.076	49.2774	14	494443	5.4583e+06	69256033
-123.077	49.2775	10.5	494422	5.45831e+06	69256033
-123.077	49.2775	10.5	494422	5.45831e+06	69256033
-123.077	49.2776	5	494409	5.45832e+06	69256033
-123.077	49.2776	6.5	494408	5.45832e+06	69256033
-123.077	49.2776	6.5	494382	5.45832e+06	69256033
-123.074	49.2776	4.5	494651	5.45832e+06	68107301
-123.074	49.2776	4	494641	5.45832e+06	68107301
-123.074	49.2776	3	494632	5.45832e+06	68107301
-123.074	49.2776	0.5	494612	5.45832e+06	68107301
-123.074	49.2776	1	494604	5.45832e+06	68107301
-123.074	49.2776	1.5	494595	5.45832e+06	68107301
-123.075	49.2776	1	494577	5.45832e+06	68107301
-123.075	49.2776	0.5	494568	5.45832e+06	68107301
-123.075	49.2776	0	494559	5.45832e+06	68107301
-123.075	49.2776	-1.5	494532	5.45832e+06	68107301
-123.075	49.2776	-1.5	494514	5.45832e+06	68107301
-123.076	49.2776	-2	494496	5.45832e+06	68107301
-123.076	49.2776	-2	494487	5.45832e+06	68107301
-123.076	49.2776	-2	494479	5.45832e+06	68107301
-123.076	49.2776	-2.5	494462	5.45832e+06	68107301
-123.076	49.2776	-2.5	494454	5.45832e+06	68107301
-123.076	49.2776	-3	494445	5.45832e+06	68107301
-123.076	49.2776	-3	494437	5.45832e+06	68107301
-123.077	49.2776	-3.5	494423	5.45832e+06	68107301
-123.077	49.2776	-3	494417	5.45832e+06	68107301
-123.077	49.2776	-3	494413	5.45832e+06	68107301
-123.077	49.2777	-4	494398	5.45833e+06	68107301
-123.077	49.2777	5.5	494386	5.45833e+06	68107301
-123.074	49.2776	28.5	494601	5.45831e+06	67630018
-123.075	49.2776	24	494542	5.45831e+06	67630018
-123.076	49.2776	17	494477	5.45832e+06	67630018
-123.077	49.2776	8.5	494416	5.45832e+06	67630018
-123.077	49.2776	7	494409	5.45832e+06	67630018
-123.077	49.2776	5.5	494405	5.45832e+06	67630018
-123.077	49.2776	7.5	494387	5.45832e+06	67630018
-123.074	49.2776	2	494591	5.45832e+06	67406571
-123.075	49.2776	1.5	494555	5.45832e+06	67406571
-123.075	49.2776	1.5	494538	5.45832e+06	67406571
-123.076	49.2776	0	494503	5.45832e+06	67406571
-123.076	49.2776	-1	494494	5.45832e+06	67406571
-123.076	49.2776	-4	494467	5.45832e+06	67406571
-123.076	49.2776	-4	494439	5.45832e+06	67406571
-123.077	49.2776	-4	494421	5.45832e+06	67406571
-123.077	49.2776	-4	494394	5.45832e+06	67406571
-123.074	49.2777	2.5	494640	5.45832e+06	66545970
-123.074	49.2776	2.5	494626	5.45832e+06	66545970
-123.075	49.2777	1.5	494560	5.45832e+06	66545970
-123.076	49.2777	0	494503	5.45833e+06	66545970
-123.076	49.2777	-1	494448	5.45833e+06	66545970
-123.077	49.2777	-2	494412	5.45833e+06	66545970
-123.077	49.2777	-2	494400	5.45833e+06	66545970
-123.074	49.2776	13.5	494630	5.45832e+06	66258487
-123.074	49.2776	13	494611	5.45832e+06	66258487
-123.074	49.2776	12.5	494583	5.45832e+06	66258487
-123.075	49.2776	11	494546	5.45832e+06	66258487
-123.076	49.2776	11	494502	5.45832e+06	66258487
-123.076	49.2776	11	494475	5.45832e+06	66258487
-123.077	49.2776	11	494425	5.45832e+06	66258487
-123.077	49.2777	9.5	494410	5.45833e+06	66258487
-123.073	49.2776	20.5	494654	5.45832e+06	65813184
-123.074	49.2776	19.5	494645	5.45832e+06	65813184
-123.074	49.2776	19	494616	5.45832e+06	65813184
-123.075	49.2776	19	494573	5.45832e+06	65813184
-123.075	49.2776	18	494509	5.45832e+06	65813184
-123.076	49.2776	18.5	494457	5.45832e+06	65813184
-123.077	49.2776	18	494418	5.45832e+06	65813184
-123.077	49.2776	15	494411	5.45832e+06	65813184
-123.074	49.2776	-3	494653	5.45832e+06	65597499
-123.074	49.2776	-0.5	494630	5.45832e+06	65597499
-123.074	49.2776	-1	494607	5.45832e+06	65597499
-123.075	49.2776	0	494561	5.45832e+06	65597499
-123.076	49.2776	1	494497	5.45832e+06	65597499
-123.077	49.2776	5.5	494418	5.45832e+06	65597499
-123.077	49.2777	6.5	494402	5.45833e+06	65597499
-123.077	49.2777	10	494396	5.45832e+06	65597499
-123.074	49.2776	3.5	494640	5.45832e+06	64767714
-123.074	49.2776	-1.5	494611	5.45832e+06	64767714
-123.075	49.2776	-4	494575	5.45832e+06	64767714
-123.076	49.2776	-7	494501	5.45832e+06	64767714
-123.077	49.2776	1.5	494433	5.45832e+06	64767714
-123.077	49.2777	3	494406	5.45833e+06	64767714
-123.077	49.2776	9	494397	5.45832e+06	64767714
-123.074	49.2776	14	494618	5.45832e+06	64469877
-123.074	49.2776	13	494598	5.45832e+06	64469877
-123.075	49.2776	12.5	494570	5.45832e+06	64469877
-123.075	49.2776	12.5	494562	5.45832e+06	64469877
-123.075	49.2776	13.5	494533	5.45832e+06	64469877
-123.076	49.2776	14.5	494499	5.45832e+06	64469877
-123.076	49.2776	15	494481	5.45832e+06	64469877
-123.076	49.2776	15	494464	5.45832e+06	64469877
-123.076	49.2776	14.5	494448	5.45832e+06	64469877
-123.077	49.2776	12.5	494424	5.45832e+06	64469877
-123.077	49.2777	12	494404	5.45833e+06	64469877
-123.077	49.2777	9	494399	5.45833e+06	64469877
-123.077	49.2776	8.5	494384	5.45832e+06	64469877
-123.074	49.2776	9.5	494629	5.45832e+06	63784836
-123.074	49.2776	9.5	494620	5.45832e+06	63784836
-123.074	49.2776	10.5	494592	5.45832e+06	63784836
-123.075	49.2777	10	494574	5.45833e+06	63784836
-123.075	49.2777	10	494546	5.45833e+06	63784836
-123.075	49.2777	9.5	494519	5.45833e+06	63784836
-123.076	49.2777	7.5	494502	5.45833e+06	63784836
-123.076	49.2777	6.5	494493	5.45833e+06	63784836
-123.076	49.2777	5	494468	5.45833e+06	63784836
-123.076	49.2777	4.5	494443	5.45833e+06	63784836
-123.077	49.2777	3.5	494427	5.45833e+06	63784836
-123.077	49.2777	-2.5	494406	5.45833e+06	63784836
-123.077	49.2776	-5.5	494401	5.45832e+06	63784836
-123.077	49.2776	-6.5	494396	5.45832e+06	63784836
-123.074	49.2776	2.5	494651	5.45832e+06	78916730
-123.074	49.2776	2	494642	5.45832e+06	78916730
-123.074	49.2776	1.5	494615	5.45832e+06	78916730
-123.075	49.2776	2	494561	5.45832e+06	78916730
-123.076	49.2776	2	494480	5.45832e+06	78916730
-123.077	49.2776	1.5	494415	5.45832e+06	78916730
-123.074	49.2776	10	494586	5.45832e+06	78537145
-123.075	49.2776	10	494536	5.45832e+06	78537145
-123.075	49.2776	10	494528	5.45832e+06	78537145
-123.076	49.2776	9.5	494485	5.45832e+06	78537145
-123.077	49.2777	9	494435	5.45832e+06	78537145
-123.077	49.2777	9	494404	5.45833e+06	78537145
-123.077	49.2777	7	494391	5.45833e+06	78537145
-123.074	49.2776	4	494647	5.45832e+06	77952924
-123.074	49.2776	4.5	494638	5.45832e+06	77952924
-123.074	49.2776	4	494620	5.45832e+06	77952924
-123.074	49.2776	3	494593	5.45832e+06	77952924
-123.075	49.2776	3	494568	5.45832e+06	77952924
-123.075	49.2776	3	494552	5.45832e+06	77952924
-123.075	49.2776	3	494529	5.45832e+06	77952924
-123.075	49.2776	2.5	494514	5.45832e+06	77952924
-123.076	49.2776	5	494455	5.45832e+06	77952924
-123.077	49.2776	3	494414	5.45832e+06	77952924
-123.077	49.2777	2.5	494411	5.45833e+06	77952924
-123.077	49.2777	1	494385	5.45833e+06	77952924
-123.074	49.2776	-0.5	494628	5.45832e+06	77649002
-123.074	49.2776	1	494609	5.45832e+06	77649002
-123.075	49.2776	0	494580	5.45832e+06	77649002
-123.075	49.2776	-0.5	494552	5.45832e+06	77649002
-123.075	49.2776	1	494535	5.45832e+06	77649002
-123.075	49.2776	0.5	494509	5.45832e+06	77649002
-123.076	49.2776	0.5	494484	5.45832e+06	77649002
-123.076	49.2776	0	494466	5.45832e+06	77649002
-123.076	49.2776	-0.5	494438	5.45832e+06	77649002
-123.077	49.2776	-1	494421	5.45832e+06	77649002
-123.077	49.2776	-1	494395	5.45832e+06	77649002
-123.074	49.2776	-6	494638	5.45832e+06	76614586
-123.074	49.2776	-7	494619	5.45832e+06	76614586
-123.074	49.2776	-6.5	494592	5.45832e+06	76614586
-123.074	49.2776	-7	494583	5.45832e+06	76614586
-123.075	49.2776	-8.5	494559	5.45832e+06	76614586
-123.075	49.2776	-13.5	494531	5.45832e+06	76614586
-123.075	49.2776	-12.5	494512	5.45832e+06	76614586
-123.076	49.2776	-10	494492	5.45832e+06	76614586
-123.076	49.2776	-12.5	494461	5.45832e+06	76614586
-123.077	49.2776	-14	494412	5.45832e+06	76614586
-123.077	49.2777	-18	494387	5.45833e+06	76614586
-123.074	49.2776	0	494631	5.45832e+06	76235309
-123.074	49.2776	0.5	494596	5.45832e+06	76235309
-123.075	49.2776	1	494562	5.45832e+06	76235309
-123.075	49.2776	1	494540	5.45832e+06	76235309
-123.075	49.2776	2	494530	5.45832e+06	76235309
-123.076	49.2777	1.5	494498	5.45832e+06	76235309
-123.076	49.2777	0	494458	5.45833e+06	76235309
-123.077	49.2777	-2	494428	5.45833e+06	76235309
-123.077	49.2777	-1	494408	5.45833e+06	76235309
-123.074	49.2776	3.5	494628	5.45832e+06	75694908
-123.074	49.2776	3.5	494595	5.45832e+06	75694908
-123.074	49.2776	3.5	494584	5.45832e+06	75694908
-123.075	49.2776	2.5	494552	5.45832e+06	75694908
-123.075	49.2776	1.5	494532	5.45832e+06	75694908
-123.076	49.2776	-1	494502	5.45832e+06	75694908
-123.076	49.2776	-1.5	494492	5.45832e+06	75694908
-123.076	49.2776	-3	494473	5.45832e+06	75694908
-123.076	49.2776	-3	494445	5.45832e+06	75694908
-123.076	49.2776	-3	494436	5.45832e+06	75694908
-123.077	49.2776	-3	494409	5.45832e+06	75694908
-123.077	49.2776	1	494393	5.45832e+06	75694908
-123.074	49.2777	-4	494620	5.45832e+06	74009172
-123.075	49.2776	-4.5	494580	5.45832e+06	74009172
-123.075	49.2776	-5.5	494560	5.45832e+06	74009172
-123.075	49.2776	-6.5	494540	5.45832e+06	74009172
-123.075	49.2776	-7.5	494520	5.45832e+06	74009172
-123.076	49.2776	-7.5	494491	5.45832e+06	74009172
-123.076	49.2776	-8	494471	5.45832e+06	74009172
-123.076	49.2776	-7.5	494451	5.45832e+06	74009172
-123.077	49.2776	-9	494431	5.45832e+06	74009172
-123.077	49.2777	-10	494400	5.45832e+06	74009172
-123.074	49.2776	5.5	494617	5.45832e+06	73469086
-123.075	49.2776	4.5	494576	5.45832e+06	73469086
-123.075	49.2776	4.5	494556	5.45832e+06	73469086
-123.075	49.2776	4.5	494546	5.45832e+06	73469086
-123.075	49.2776	3	494526	5.45832e+06	73469086
-123.076	49.2776	2.5	494507	5.45832e+06	73469086
-123.076	49.2776	2.5	494497	5.45832e+06	73469086
-123.076	49.2776	0.5	494487	5.45832e+06	73469086
-123.076	49.2776	-0.5	494459	5.45832e+06	73469086
-123.076	49.2777	-0.5	494450	5.45832e+06	73469086
-123.077	49.2777	-1	494432	5.45833e+06	73469086
-123.077	49.2777	-1	494425	5.45833e+06	73469086
-123.077	49.2777	-0.5	494401	5.45833e+06	73469086
-123.074	49.2776	-4.5	494649	5.45832e+06	73203841
-123.074	49.2776	-5.5	494622	5.45832e+06	73203841
-123.074	49.2776	-5	494597	5.45832e+06	73203841
-123.074	49.2776	-5	494589	5.45832e+06	73203841
-123.075	49.2776	-4.5	494566	5.45832e+06	73203841
-123.075	49.2776	-4.5	494550	5.45832e+06	73203841
-123.076	49.2776	-4.5	494504	5.45832e+06	73203841
-123.076	49.2776	-4.5	494477	5.45832e+06	73203841
-123.077	49.2777	-4.5	494421	5.45832e+06	73203841
-123.077	49.2777	-6	494406	5.45833e+06	73203841
-123.077	49.2777	-4.5	494391	5.45833e+06	73203841
-123.074	49.2776	0.5	494653	5.45831e+06	72299993
-123.074	49.2776	-0.5	494635	5.45832e+06	72299993
-123.074	49.2776	-1.5	494617	5.45832e+06	72299993
-123.074	49.2776	-4	494597	5.45832e+06	72299993
-123.074	49.2776	-4.5	494588	5.45832e+06	72299993
-123.075	49.2776	-5	494566	5.45832e+06	72299993
-123.075	49.2776	-5	494559	5.45832e+06	72299993
-123.076	49.2776	-4	494483	5.45832e+06	72299993
-123.076	49.2776	-5	494465	5.45832e+06	72299993
-123.077	49.2776	-11.5	494420	5.45832e+06	72299993
-123.077	49.2776	-9.5	494413	5.45832e+06	72299993
-123.074	49.2776	-2	494654	5.45832e+06	71965740
-123.074	49.2776	-1.5	494634	5.45832e+06	71965740
-123.074	49.2776	-1.5	494615	5.45832e+06	71965740
-123.074	49.2776	-1.5	494597	5.45832e+06	71965740
-123.075	49.2776	-2	494570	5.45832e+06	71965740
-123.075	49.2776	-2.5	494561	5.45832e+06	71965740
-123.075	49.2776	-3.5	494537	5.45832e+06	71965740
-123.075	49.2776	-5	494520	5.45832e+06	71965740
-123.076	49.2776	-6.5	494497	5.45832e+06	71965740
-123.076	49.2776	-6	494489	5.45832e+06	71965740
-123.076	49.2776	-6.5	494443	5.45832e+06	71965740
-123.077	49.2777	-7.5	494394	5.45833e+06	71965740
-123.074	49.2776	6	494612	5.45832e+06	71445037
-123.074	49.2776	5.5	494596	5.45832e+06	71445037
-123.075	49.2776	4.5	494572	5.45832e+06	71445037
-123.075	49.2776	4	494556	5.45832e+06	71445037
-123.075	49.2776	3.5	494532	5.45832e+06	71445037
-123.076	49.2776	3.5	494508	5.45832e+06	71445037
-123.076	49.2776	5	494493	5.45832e+06	71445037
-123.076	49.2776	5.5	494450	5.45832e+06	71445037
-123.077	49.2776	3.5	494416	5.45832e+06	71445037
-123.074	49.2776	4.5	494630	5.45832e+06	90364428
-123.074	49.2776	3.5	494602	5.45832e+06	90364428
-123.075	49.2776	2	494575	5.45832e+06	90364428
-123.075	49.2776	2.5	494558	5.45832e+06	90364428
-123.075	49.2776	2.5	494533	5.45832e+06	90364428
-123.075	49.2776	2.5	494516	5.45832e+06	90364428
-123.076	49.2777	2	494492	5.45832e+06	90364428
-123.076	49.2777	0.5	494468	5.45833e+06	90364428
-123.076	49.2777	-0.5	494451	5.45833e+06	90364428
-123.076	49.2777	-0.5	494442	5.45833e+06	90364428
-123.077	49.2777	-0.5	494413	5.45833e+06	90364428
-123.077	49.2777	-0.5	494393	5.45833e+06	90364428
-123.074	49.2776	-1.5	494639	5.45832e+06	89777094
-123.074	49.2776	-2	494621	5.45832e+06	89777094
-123.074	49.2776	-2.5	494595	5.45832e+06	89777094
-123.075	49.2776	-3.5	494561	5.45832e+06	89777094
-123.075	49.2776	-3.5	494538	5.45832e+06	89777094
-123.075	49.2776	-3.5	494524	5.45832e+06	89777094
-123.076	49.2776	-2.5	494462	5.45832e+06	89777094
-123.077	49.2777	-4	494417	5.45833e+06	89777094
-123.074	49.2776	1.5	494641	5.45832e+06	88474295
-123.074	49.2776	0	494582	5.45832e+06	88474295
-123.075	49.2776	0.5	494529	5.45832e+06	88474295
-123.076	49.2776	1.5	494475	5.45832e+06	88474295
-123.076	49.2776	1	494447	5.45832e+06	88474295
-123.077	49.2776	-0.5	494417	5.45832e+06	88474295
-123.077	49.2777	-2	494401	5.45833e+06	88474295
-123.074	49.2776	12.5	494635	5.45832e+06	87478653
-123.074	49.2776	12	494611	5.45832e+06	87478653
-123.074	49.2776	11	494595	5.45832e+06	87478653
-123.075	49.2776	6.5	494534	5.45832e+06	87478653
-123.076	49.2776	6.5	494461	5.45832e+06	87478653
-123.077	49.2776	3	494416	5.45832e+06	87478653
-123.077	49.2777	1.5	494409	5.45832e+06	87478653
-123.077	49.2777	4	494390	5.45833e+06	87478653
-123.074	49.2777	-4.5	494651	5.45833e+06	87202646
-123.074	49.2776	-4	494628	5.45832e+06	87202646
-123.074	49.2777	-4.5	494613	5.45832e+06	87202646
-123.075	49.2776	-4.5	494549	5.45832e+06	87202646
-123.076	49.2777	-4.5	494482	5.45833e+06	87202646
-123.077	49.2777	-7	494410	5.45833e+06	87202646
-123.074	49.2776	6	494649	5.45832e+06	86125666
-123.074	49.2776	6	494631	5.45832e+06	86125666
-123.074	49.2776	5.5	494616	5.45832e+06	86125666
-123.074	49.2776	5	494600	5.45832e+06	86125666
-123.074	49.2776	5	494593	5.45832e+06	86125666
-123.075	49.2776	3.5	494527	5.45832e+06	86125666
-123.076	49.2776	1.5	494459	5.45832e+06	86125666
-123.077	49.2777	1.5	494432	5.45832e+06	86125666
-123.077	49.2777	-2.5	494404	5.45833e+06	86125666
-123.077	49.2777	-3.5	494398	5.45832e+06	86125666
-123.074	49.2776	4	494645	5.45831e+06	85723684
-123.074	49.2776	4	494634	5.45831e+06	85723684
-123.074	49.2775	3.5	494601	5.45831e+06	85723684
-123.075	49.2775	2.5	494580	5.45831e+06	85723684
-123.075	49.2776	1	494559	5.45831e+06	85723684
-123.075	49.2776	1	494540	5.45832e+06	85723684
-123.075	49.2776	0	494511	5.45832e+06	85723684
-123.076	49.2776	-0.5	494484	5.45832e+06	85723684
-123.076	49.2776	0	494458	5.45832e+06	85723684
-123.077	49.2776	-1	494427	5.45832e+06	85723684
-123.077	49.2776	1	494398	5.45832e+06	85723684
-123.074	49.2776	8	494648	5.45832e+06	85154407
-123.074	49.2776	7.5	494587	5.45832e+06	85154407
-123.075	49.2776	5.5	494579	5.45832e+06	85154407
-123.075	49.2776	4.5	494546	5.45832e+06	85154407
-123.075	49.2776	4	494538	5.45832e+06	85154407
-123.075	49.2776	4	494514	5.45832e+06	85154407
-123.076	49.2776	1	494462	5.45832e+06	85154407
-123.077	49.2776	0.5	494433	5.45832e+06	85154407
-123.077	49.2777	-1.5	494401	5.45833e+06	85154407
-123.077	49.2777	0	494389	5.45833e+06	85154407
-123.074	49.2776	6	494612	5.45832e+06	84850960
-123.075	49.2776	5	494567	5.45832e+06	84850960
-123.075	49.2776	3	494539	5.45832e+06	84850960
-123.075	49.2776	3	494521	5.45832e+06	84850960
-123.076	49.2776	2	494495	5.45832e+06	84850960
-123.076	49.2776	3	494470	5.45832e+06	84850960
-123.076	49.2776	3	494461	5.45832e+06	84850960
-123.076	49.2776	3	494446	5.45832e+06	84850960
-123.077	49.2776	4	494409	5.45832e+06	84850960
-123.074	49.2776	16.5	494652	5.45832e+06	83765647
-123.074	49.2776	16.5	494642	5.45832e+06	83765647
-123.074	49.2776	16.5	494604	5.45832e+06	83765647
-123.075	49.2776	13	494578	5.45832e+06	83765647
-123.075	49.2776	12.5	494569	5.45832e+06	83765647
-123.075	49.2776	12	494537	5.45832e+06	83765647
-123.076	49.2776	11	494491	5.45832e+06	83765647
-123.076	49.2776	10	494463	5.45832e+06	83765647
-123.077	49.2776	7	494424	5.45832e+06	83765647
-123.077	49.2776	6	494411	5.45832e+06	83765647
-123.077	49.2777	5.5	494399	5.45833e+06	83765647
-123.074	49.2776	1.5	494648	5.45832e+06	83355178
-123.074	49.2776	0.5	494628	5.45832e+06	83355178
-123.074	49.2776	-0.5	494599	5.45832e+06	83355178
-123.075	49.2776	-1	494572	5.45832e+06	83355178
-123.075	49.2776	-1	494553	5.45832e+06	83355178
-123.075	49.2776	-0.5	494527	5.45832e+06	83355178
-123.076	49.2776	-1.5	494493	5.45832e+06	83355178
-123.076	49.2776	-1.5	494477	5.45832e+06	83355178
-123.076	49.2776	-2.5	494443	5.45832e+06	83355178
-123.077	49.2776	-2.5	494415	5.45832e+06	83355178
-123.077	49.2777	-3	494402	5.45833e+06	83355178
-123.074	49.2775	15.5	494585	5.45831e+06	82766531
-123.075	49.2776	15.5	494551	5.45832e+06	82766531
-123.076	49.2776	15	494496	5.45832e+06	82766531
-123.077	49.2777	17	494432	5.45833e+06	82766531
-123.077	49.2777	14	494398	5.45832e+06	82766531
-123.077	49.2776	11.5	494383	5.45832e+06	82766531
-123.074	49.2776	8	494617	5.45832e+06	82444602
-123.074	49.2776	7.5	494600	5.45831e+06	82444602
-123.074	49.2776	7	494584	5.45831e+06	82444602
-123.075	49.2776	7	494558	5.45832e+06	82444602
-123.075	49.2776	6.5	494542	5.45832e+06	82444602
-123.075	49.2776	6	494518	5.45832e+06	82444602
-123.076	49.2776	5	494503	5.45832e+06	82444602
-123.077	49.2776	4	494419	5.45832e+06	82444602
-123.077	49.2776	4	494408	5.45832e+06	82444602
-123.077	49.2777	5.5	494394	5.45833e+06	82444602
-123.074	49.2776	0.5	494594	5.45831e+06	81312581
-123.075	49.2777	-2.5	494541	5.45833e+06	81312581
-123.076	49.2777	-6.5	494479	5.45833e+06	81312581
-123.077	49.2777	3	494433	5.45832e+06	81312581
-123.074	49.2776	15	494637	5.45832e+06	80877634
-123.074	49.2776	13.5	494603	5.45832e+06	80877634
-123.075	49.2776	12	494577	5.45832e+06	80877634
-123.075	49.2776	12	494561	5.45832e+06	80877634
-123.075	49.2776	12.5	494538	5.45832e+06	80877634
-123.075	49.2777	12	494523	5.45832e+06	80877634
-123.077	49.2776	11	494425	5.45832e+06	80877634
-123.077	49.2776	11	494386	5.45832e+06	80877634
-123.074	49.2776	5	494651	5.45832e+06	80283338
-123.074	49.2776	2	494614	5.45832e+06	80283338
-123.075	49.2776	2	494529	5.45832e+06	80283338
-123.076	49.2776	2.5	494501	5.45832e+06	80283338
-123.076	49.2776	0.5	494454	5.45832e+06	80283338
-123.077	49.2776	-0.5	494420	5.45832e+06	80283338
-123.077	49.2776	-1	494394	5.45832e+06	80283338
-123.074	49.2776	14	494630	5.45831e+06	79984215
-123.074	49.2776	13	494606	5.45832e+06	79984215
-123.075	49.2776	12.5	494543	5.45832e+06	79984215
-123.076	49.2776	12.5	494506	5.45832e+06	79984215
-123.076	49.2776	13	494470	5.45832e+06	79984215
-123.077	49.2776	15.5	494416	5.45832e+06	79984215
-123.077	49.2776	10.5	494404	5.45832e+06	79984215
-123.077	49.2776	34.4	494424	5.45832e+06	63052568
-123.075	49.2775	35	494518	5.45831e+06	63052568
-123.074	49.2776	36	494588	5.45832e+06	63052568
-123.074	49.2774	36.6	494604	5.45829e+06	63052568
-123.077	49.2777	10.2	494425	5.45833e+06	72985239
-123.075	49.2776	11.4	494527	5.45832e+06	72985239
-123.074	49.2776	12.8	494626	5.45832e+06	72985239
-123.074	49.2774	29.8	494603	5.4583e+06	78295866
-123.075	49.2777	29.8	494557	5.45833e+06	78295866
-123.077	49.2777	28	494400	5.45833e+06	78295866
-123.077	49.2776	-12	494387	5.45832e+06	183546196
-123.077	49.2776	-12.2	494418	5.45832e+06	183546196
-123.076	49.2776	-12.2	494459	5.45832e+06	183546196
-123.076	49.2776	-12	494503	5.45832e+06	183546196
-123.075	49.2776	-11.4	494542	5.45832e+06	183546196
-123.074	49.2776	-10.8	494587	5.45832e+06	183546196
-123.074	49.2776	-10.2	494624	5.45832e+06	183546196
-123.077	49.2776	5	494390	5.45832e+06	201057919
-123.076	49.2776	2	494476	5.45832e+06	201057919
-123.075	49.2776	4	494545	5.45832e+06	201057919
-123.074	49.2776	2	494608	5.45832e+06	201057919
-123.074	49.2777	16	494650	5.45833e+06	206727245
-123.076	49.2777	15	494489	5.45833e+06	206727245
-123.077	49.2776	7.5	494427	5.45832e+06	79330667
-123.076	49.2776	10.8	494482	5.45832e+06	79330667
-123.075	49.2776	12.5	494512	5.45832e+06	79330667
-123.075	49.2776	14.1	494560	5.45832e+06	79330667
-123.074	49.2775	17.5	494601	5.45831e+06	79330667
-123.077	49.2776	6.4	494419	5.45832e+06	78000858
-123.076	49.2776	8.1	494465	5.45832e+06	78000858
-123.076	49.2776	8.7	494504	5.45832e+06	78000858
-123.075	49.2776	9.6	494553	5.45832e+06	78000858
-123.074	49.2776	10	494585	5.45832e+06	78000858
-123.074	49.2776	10	494633	5.45832e+06	78000858
-123.077	49.2777	14.2	494422	5.45833e+06	77700498
-123.076	49.2777	14.1	494498	5.45833e+06	77700498
-123.075	49.2777	14.6	494569	5.45833e+06	77700498
-123.076	49.2776	6.4	494441	5.45832e+06	77033166
-123.076	49.2776	6.7	494471	5.45832e+06	77033166
-123.075	49.2776	6.4	494530	5.45832e+06	77033166
-123.075	49.2776	6.8	494559	5.45832e+06	77033166
-123.074	49.2776	8.9	494620	5.45832e+06	77033166
-123.077	49.2777	10.3	494384	5.45833e+06	75458257
-123.077	49.2777	11.4	494415	5.45833e+06	75458257
-123.076	49.2777	11.4	494477	5.45833e+06	75458257
-123.075	49.2777	12.1	494540	5.45833e+06	75458257
-123.074	49.2777	14.4	494594	5.45833e+06	75458257
-123.074	49.2773	16.7	494606	5.45829e+06	75458257
-123.074	49.2776	9.7	494618	5.45832e+06	75341944
-123.075	49.2776	9.1	494579	5.45832e+06	75341944
-123.075	49.2776	8.3	494511	5.45832e+06	75341944
-123.076	49.2776	7.4	494436	5.45832e+06	75341944
-123.077	49.2776	6.8	494413	5.45832e+06	75341944
-123.077	49.2777	6.8	494400	5.45833e+06	75341944
-123.077	49.2776	13	494401	5.45832e+06	74822199
-123.076	49.2776	13	494440	5.45832e+06	74822199
-123.076	49.2776	13.3	494508	5.45832e+06	74822199
-123.074	49.2776	15.8	494592	5.45832e+06	74822199
-123.074	49.2776	17.7	494648	5.45832e+06	74822199
-123.074	49.2776	17.6	494643	5.45832e+06	74636209
-123.075	49.2776	17.5	494571	5.45832e+06	74636209
-123.075	49.2777	20.4	494526	5.45833e+06	74636209
-123.076	49.2777	20.5	494456	5.45833e+06	74636209
-123.074	49.2776	22.3	494610	5.45832e+06	74293893
-123.075	49.2776	20.3	494573	5.45832e+06	74293893
-123.076	49.2776	18	494502	5.45832e+06	74293893
-123.077	49.2776	14.5	494433	5.45832e+06	74293893
-123.077	49.2777	13.3	494404	5.45833e+06	74293893
-123.077	49.2777	13.3	494404	5.45833e+06	74293893
-123.076	49.2776	12.6	494438	5.45832e+06	73512917
-123.076	49.2776	14.2	494483	5.45832e+06	73512917
-123.075	49.2776	15.6	494550	5.45832e+06	73512917
-123.074	49.2776	15.3	494596	5.45832e+06	73512917
-123.074	49.2776	20	494621	5.45832e+06	73405710
-123.074	49.2776	20.1	494594	5.45832e+06	73405710
-123.075	49.2776	20	494528	5.45832e+06	73405710
-123.076	49.2777	19.9	494458	5.45832e+06	73405710
-123.077	49.2776	19.2	494435	5.45832e+06	73405710
-123.077	49.2778	1.7	494406	5.45834e+06	73253402
-123.076	49.2778	4.2	494466	5.45834e+06	73253402
-123.075	49.2777	5.2	494529	5.45834e+06	73253402
-123.074	49.2777	5.7	494590	5.45833e+06	73253402
-123.074	49.2777	4.9	494652	5.45833e+06	73253402
-123.074	49.2776	6.4	494632	5.45832e+06	73140658
-123.074	49.2776	6.3	494589	5.45832e+06	73140658
-123.076	49.2776	4.7	494508	5.45832e+06	73140658
-123.077	49.2776	5.9	494431	5.45832e+06	73140658
-123.077	49.2777	5.9	494408	5.45832e+06	73140658
-123.077	49.2777	5.7	494394	5.45833e+06	73140658
-123.077	49.2777	5.7	494394	5.45833e+06	73140658
-123.077	49.2776	11.3	494404	5.45832e+06	72684714
-123.076	49.2776	11.2	494453	5.45832e+06	72684714
-123.075	49.2776	13.1	494543	5.45832e+06	72684714
-123.074	49.2776	14.2	494592	5.45832e+06	72684714
-123.074	49.2776	14.4	494644	5.45832e+06	72684714
-123.074	49.2776	29.7	494636	5.45832e+06	72567706
-123.074	49.2776	28.6	494587	5.45832e+06	72567706
-123.076	49.2776	27.2	494500	5.45832e+06	72567706
-123.076	49.2776	26.9	494471	5.45832e+06	72567706
-123.077	49.2777	25.5	494399	5.45833e+06	72567706
-123.077	49.2776	11.7	494401	5.45832e+06	247041907
-123.076	49.2776	12.7	494466	5.45832e+06	247041907
-123.075	49.2776	15.9	494533	5.45832e+06	247041907
-123.074	49.2776	16.9	494599	5.45832e+06	247041907
-123.074	49.2777	17.2	494620	5.45832e+06	247041923
-123.075	49.2777	16.1	494541	5.45833e+06	247041923
-123.076	49.2777	12.7	494466	5.45833e+06	247041923
-123.077	49.2777	11.8	494406	5.45833e+06	247041923
-123.077	49.2777	11.8	494395	5.45833e+06	247041923
-123.077	49.2776	11.6	494388	5.45832e+06	247041923
-123.077	49.2776	11.8	494415	5.45832e+06	247041937
-123.076	49.2776	12.1	494456	5.45832e+06	247041937
-123.076	49.2777	14.8	494500	5.45832e+06	247041937
-123.075	49.2776	16.2	494545	5.45832e+06	247041937
-123.074	49.2776	17.1	494610	5.45832e+06	247041937
-123.074	49.2776	17.8	494654	5.45832e+06	247041937
-123.074	49.2776	16.8	494586	5.45832e+06	247041954
-123.075	49.2776	16	494538	5.45832e+06	247041954
-123.076	49.2777	12.8	494467	5.45832e+06	247041954
-123.077	49.2777	11.9	494427	5.45833e+06	247041954
-123.077	49.2777	11.7	494394	5.45833e+06	247041954
-123.074	49.2777	17.1	494620	5.45832e+06	247042056
-123.075	49.2777	16.6	494569	5.45832e+06	247042056
-123.076	49.2777	14.7	494499	5.45832e+06	247042056
-123.076	49.2776	12	494454	5.45832e+06	247042056
-123.077	49.2777	11.7	494385	5.45833e+06	247042056
-123.077	49.2776	11.6	494391	5.45832e+06	247042079
-123.077	49.2776	11.9	494434	5.45832e+06	247042079
-123.076	49.2776	13.5	494479	5.45832e+06	247042079
-123.075	49.2776	16.2	494550	5.45832e+06	247042079
-123.074	49.2776	16.9	494595	5.45832e+06	247042079
-123.074	49.2776	17.5	494640	5.45832e+06	247042079
-123.074	49.2776	17.2	494620	5.45832e+06	247042088
-123.075	49.2776	16.6	494570	5.45832e+06	247042088
-123.076	49.2777	14.6	494497	5.45832e+06	247042088
-123.076	49.2777	12	494449	5.45832e+06	247042088
-123.077	49.2777	11.8	494406	5.45832e+06	247042088
-123.077	49.2776	11.8	494418	5.45832e+06	247042208
-123.076	49.2776	14	494487	5.45832e+06	247042208
-123.075	49.2776	16.1	494542	5.45832e+06	247042208
-123.074	49.2776	17.1	494611	5.45832e+06	247042208
-123.074	49.2776	17.5	494644	5.45832e+06	247042224
-123.075	49.2777	16.5	494563	5.45833e+06	247042224
-123.076	49.2777	13.8	494484	5.45833e+06	247042224
-123.077	49.2777	11.8	494415	5.45833e+06	247042224
-123.077	49.2777	11.7	494400	5.45833e+06	247042224
-123.077	49.2777	11.7	494390	5.45833e+06	247042224
-123.077	49.2777	11.7	494401	5.45832e+06	247042250
-123.076	49.2777	12.7	494466	5.45833e+06	247042250
-123.075	49.2777	16	494531	5.45832e+06	247042250
-123.074	49.2776	16.9	494597	5.45832e+06	247042250
-123.075	49.2776	16.4	494556	5.45832e+06	247042262
-123.076	49.2777	12.7	494465	5.45833e+06	247042262
-123.077	49.2777	11.8	494417	5.45833e+06	247042262
-123.077	49.2777	11.7	494398	5.45832e+06	247042262
-123.077	49.2777	11.8	494405	5.45833e+06	247042262
-123.077	49.2777	11.7	494400	5.45833e+06	247042262
-123.077	49.2777	11.8	494406	5.45833e+06	247042273
-123.076	49.2777	12.4	494460	5.45833e+06	247042273
-123.075	49.2777	16.1	494537	5.45833e+06	247042273
-123.074	49.2777	16.9	494594	5.45833e+06	247042273
-123.074	49.2777	17.6	494649	5.45832e+06	247042273
-123.075	49.2777	16.7	494576	5.45833e+06	247042290
-123.076	49.2777	14.5	494495	5.45833e+06	247042290
-123.077	49.2777	11.9	494427	5.45833e+06	247042290
-123.074	49.2777	1	494586	5.45833e+06	86027183
-123.075	49.2777	1.2	494527	5.45833e+06	86027183
-123.077	49.2777	-0.2	494424	5.45833e+06	86027183
-123.077	49.2777	0	494401	5.45833e+06	86027183
-123.077	49.2777	0	494401	5.45833e+06	86027183
-123.077	49.2776	-1.3	494397	5.45832e+06	82811143
-123.076	49.2776	-0.9	494467	5.45832e+06	82811143
-123.075	49.2776	1.6	494533	5.45832e+06	82811143
-123.074	49.2776	2.8	494604	5.45832e+06	82811143
-123.077	49.2777	28	494392	5.45833e+06	82507551
-123.076	49.2777	26.6	494446	5.45833e+06	82507551
-123.075	49.2777	29.3	494532	5.45833e+06	82507551
-123.074	49.2776	29.7	494594	5.45832e+06	82507551
-123.073	49.2776	20.3	494654	5.45832e+06	82345048
-123.075	49.2777	17.5	494580	5.45833e+06	82345048
-123.075	49.2777	16.7	494520	5.45832e+06	82345048
-123.076	49.2776	16.2	494458	5.45832e+06	82345048
-123.077	49.2776	16.1	494406	5.45832e+06	82345048
-123.077	49.2777	16.1	494399	5.45833e+06	82345048
-123.077	49.2776	31.3	494429	5.45832e+06	81763811
-123.076	49.2776	33	494460	5.45832e+06	81763811
-123.075	49.2776	36	494514	5.45832e+06	81763811
-123.075	49.2776	38	494569	5.45832e+06	81763811
-123.074	49.2776	39.6	494608	5.45832e+06	81763811
-123.074	49.2776	40.1	494654	5.45832e+06	81763811
-123.074	49.2776	14.3	494620	5.45832e+06	81592448
-123.075	49.2777	16.1	494540	5.45833e+06	81592448
-123.076	49.2777	18.2	494459	5.45833e+06	81592448
-123.077	49.2777	17.7	494435	5.45833e+06	81592448
-123.077	49.2777	17.2	494398	5.45833e+06	81592448
-123.077	49.2777	17.2	494398	5.45833e+06	81592448
-123.077	49.2777	19.6	494385	5.45833e+06	81592448
-123.077	49.2776	15	494403	5.45832e+06	81380817
-123.077	49.2776	16.3	494434	5.45832e+06	81380817
-123.076	49.2777	19	494491	5.45833e+06	81380817
-123.075	49.2777	20.5	494530	5.45833e+06	81380817
-123.074	49.2776	22.7	494600	5.45832e+06	81380817
-123.074	49.2776	22.8	494630	5.45832e+06	81380817
-123.074	49.2776	21.3	494638	5.45832e+06	81207471
-123.075	49.2776	19.9	494553	5.45832e+06	81207471
-123.075	49.2776	20.5	494518	5.45832e+06	81207471
-123.076	49.2777	22.3	494444	5.45832e+06	81207471
-123.077	49.2777	22.4	494399	5.45833e+06	81207471
-123.077	49.2777	22.4	494399	5.45833e+06	81207471
-123.077	49.2775	69.4	494399	5.45831e+06	80300706
-123.077	49.2775	69.4	494399	5.45831e+06	80300706
-123.077	49.2775	69.4	494399	5.45831e+06	80300706
-123.077	49.2776	48.4	494427	5.45832e+06	80300706
-123.076	49.2776	42.1	494457	5.45832e+06	80300706
-123.076	49.2776	43.7	494481	5.45832e+06	80300706
-123.075	49.2777	45.6	494509	5.45833e+06	80300706
-123.075	49.2777	44.6	494524	5.45833e+06	80300706
-123.075	49.2777	43.6	494548	5.45833e+06	80300706
-123.075	49.2777	39.8	494578	5.45833e+06	80300706
-123.074	49.2777	36.3	494609	5.45833e+06	80300706
-123.074	49.2777	37.9	494632	5.45833e+06	80300706
-123.074	49.2777	9.9	494650	5.45832e+06	80217573
-123.074	49.2777	10.5	494610	5.45833e+06	80217573
-123.075	49.2777	10.6	494579	5.45833e+06	80217573
-123.075	49.2777	11.2	494540	5.45833e+06	80217573
-123.075	49.2777	10.9	494509	5.45833e+06	80217573
-123.076	49.2777	9.7	494470	5.45833e+06	80217573
-123.076	49.2777	9.3	494438	5.45833e+06	80217573
-123.077	49.2777	8.6	494407	5.45833e+06	80217573
-123.074	49.2776	9.5	494648	5.45832e+06	79909353
-123.075	49.2777	8.5	494566	5.45833e+06	79909353
-123.075	49.2777	8.3	494527	5.45833e+06	79909353
-123.076	49.2777	7.9	494457	5.45833e+06	79909353
-123.077	49.2777	7.7	494405	5.45833e+06	79909353
-123.077	49.2777	8.3	494398	5.45833e+06	79909353
-123.077	49.2777	8.3	494398	5.45833e+06	79909353
-123.074	49.2776	17.1	494636	5.45832e+06	79177219
-123.074	49.2776	17	494595	5.45832e+06	79177219
-123.075	49.2776	17.3	494518	5.45832e+06	79177219
-123.076	49.2776	15.3	494444	5.45832e+06	79177219
-123.074	49.2776	14.4	494637	5.45832e+06	77892735
-123.075	49.2776	13	494553	5.45832e+06	77892735
-123.075	49.2776	13.9	494529	5.45832e+06	77892735
-123.076	49.2777	13.7	494452	5.45833e+06	77892735
-123.077	49.2777	11.9	494406	5.45833e+06	77892735
-123.077	49.2777	11.8	494400	5.45833e+06	77892735
-123.077	49.2777	11.8	494400	5.45833e+06	77892735
-123.074	49.2777	17.4	494630	5.45832e+06	77565302
-123.075	49.2777	18.7	494556	5.45833e+06	77565302
-123.076	49.2777	21	494466	5.45833e+06	77565302
-123.077	49.2777	19.9	494394	5.45833e+06	77565302
-123.074	49.2776	15.1	494624	5.45832e+06	76874464
-123.075	49.2777	16.1	494540	5.45833e+06	76874464
-123.076	49.2777	16.9	494501	5.45833e+06	76874464
-123.076	49.2777	16.8	494436	5.45833e+06	76874464
-123.077	49.2777	16.3	494405	5.45833e+06	76874464
-123.077	49.2777	14.7	494383	5.45833e+06	76874464
-123.077	49.2776	11.7	494409	5.45832e+06	247034703
-123.076	49.2776	12	494451	5.45832e+06	247034703
-123.076	49.2776	14.4	494494	5.45832e+06	247034703
-123.075	49.2776	15.9	494535	5.45831e+06	247034703
-123.074	49.2776	16.7	494583	5.45831e+06	247034703
-123.074	49.2776	17.3	494626	5.45832e+06	247034703
-123.074	49.2777	17	494606	5.45832e+06	247034794
-123.075	49.2776	16	494537	5.45832e+06	247034794
-123.076	49.2776	13.6	494480	5.45832e+06	247034794
-123.077	49.2776	11.9	494428	5.45832e+06	247034794
-123.077	49.2777	11.7	494389	5.45832e+06	247034794
-123.077	49.2777	11.7	494388	5.45833e+06	247034794
-123.077	49.2776	11.6	494397	5.45831e+06	247034822
-123.076	49.2775	11.9	494436	5.45831e+06	247034822
-123.076	49.2775	13.5	494480	5.45831e+06	247034822
-123.075	49.2775	15.5	494516	5.45831e+06	247034822
-123.075	49.2775	16.2	494557	5.45831e+06	247034822
-123.074	49.2775	16.8	494595	5.45831e+06	247034822
-123.074	49.2775	17.5	494636	5.45831e+06	247034822
-123.077	49.2776	11.6	494395	5.45831e+06	247034887
-123.077	49.2776	11.9	494434	5.45832e+06	247034887
-123.076	49.2776	13.5	494479	5.45832e+06	247034887
-123.075	49.2776	15.8	494524	5.45832e+06	247034887
-123.075	49.2776	16.4	494560	5.45832e+06	247034887
-123.074	49.2776	17	494604	5.45832e+06	247034887
-123.074	49.2776	17.7	494648	5.45832e+06	247034887
-123.077	49.2776	11.6	494386	5.45832e+06	247034939
-123.077	49.2776	11.8	494424	5.45832e+06	247034939
-123.076	49.2776	12.7	494465	5.45831e+06	247034939
-123.076	49.2776	14.9	494504	5.45832e+06	247034939
-123.075	49.2776	16.1	494543	5.45832e+06	247034939
-123.074	49.2776	16.7	494583	5.45832e+06	247034939
-123.074	49.2776	17.1	494614	5.45832e+06	247034939
-123.074	49.2776	17.7	494650	5.45832e+06	247034939
-123.074	49.2776	17.6	494648	5.45832e+06	247035040
-123.074	49.2777	16.8	494587	5.45833e+06	247035040
-123.075	49.2777	15.8	494522	5.45833e+06	247035040
-123.076	49.2777	12.9	494469	5.45833e+06	247035040
-123.077	49.2777	11.8	494419	5.45833e+06	247035040
-123.077	49.2777	11.7	494393	5.45833e+06	247035040
-123.074	49.2776	17	494607	5.45832e+06	247035138
-123.075	49.2777	16.3	494553	5.45833e+06	247035138
-123.076	49.2777	14.8	494499	5.45833e+06	247035138
-123.076	49.2777	12	494450	5.45833e+06	247035138
-123.077	49.2777	11.8	494399	5.45833e+06	247035138
-123.074	49.2777	16.9	494594	5.45833e+06	247035195
-123.075	49.2777	16.2	494542	5.45833e+06	247035195
-123.076	49.2777	14.2	494490	5.45833e+06	247035195
-123.077	49.2777	11.9	494431	5.45833e+06	247035195
-123.077	49.2777	11.8	494396	5.45833e+06	247035195
-123.077	49.2777	11.8	494395	5.45833e+06	247035195
-123.074	49.2777	17.3	494639	5.45833e+06	247035280
-123.074	49.2777	16.8	494582	5.45833e+06	247035280
-123.075	49.2777	16	494529	5.45833e+06	247035280
-123.076	49.2777	14.2	494489	5.45834e+06	247035280
-123.076	49.2777	11.9	494436	5.45833e+06	247035280
-123.077	49.2778	11.8	494398	5.45834e+06	247035280
-123.074	49.2776	17.3	494634	5.45832e+06	247035378
-123.075	49.2776	16.5	494564	5.45832e+06	247035378
-123.076	49.2777	15.3	494507	5.45832e+06	247035378
-123.076	49.2777	12	494445	5.45833e+06	247035378
-123.077	49.2777	11.7	494396	5.45833e+06	247035378
-123.077	49.2777	11.6	494382	5.45833e+06	247035501
-123.077	49.2776	11.8	494425	5.45832e+06	247035501
-123.076	49.2776	12.7	494465	5.45832e+06	247035501
-123.075	49.2776	15.7	494515	5.45832e+06	247035501
-123.075	49.2776	16.3	494556	5.45832e+06	247035501
-123.074	49.2776	17	494606	5.45832e+06	247035501
-123.074	49.2776	17.6	494647	5.45832e+06	247035501
-123.077	49.2776	11.8	494422	5.45832e+06	247035566
-123.076	49.2776	12.3	494460	5.45832e+06	247035566
-123.076	49.2776	14.8	494500	5.45832e+06	247035566
-123.075	49.2776	16	494540	5.45832e+06	247035566
-123.075	49.2776	16.7	494581	5.45832e+06	247035566
-123.074	49.2776	17.2	494618	5.45832e+06	247035566
-123.074	49.2777	17.1	494616	5.45833e+06	247035587
-123.075	49.2778	16.5	494557	5.45834e+06	247035587
-123.076	49.2778	14.9	494500	5.45834e+06	247035587
-123.076	49.2778	12	494445	5.45834e+06	247035587
-123.077	49.2778	11.9	494398	5.45834e+06	247035587
-123.077	49.2778	11.8	494391	5.45834e+06	247035587
-123.077	49.2776	11.5	494389	5.45831e+06	247035635
-123.076	49.2776	11.9	494436	5.45832e+06	247035635
-123.076	49.2776	14.1	494489	5.45832e+06	247035635
-123.075	49.2776	15.9	494532	5.45832e+06	247035635
-123.074	49.2776	16.7	494585	5.45832e+06	247035635
-123.074	49.2776	17.2	494619	5.45831e+06	247035635
-123.074	49.2777	17	494608	5.45833e+06	247035686
-123.075	49.2777	16.4	494558	5.45833e+06	247035686
-123.076	49.2777	14.8	494499	5.45833e+06	247035686
-123.076	49.2777	12	494446	5.45833e+06	247035686
-123.077	49.2777	11.8	494408	5.45833e+06	247035686
-123.077	49.2776	11.7	494396	5.45832e+06	247035799
-123.076	49.2776	11.9	494444	5.45832e+06	247035799
-123.076	49.2776	14.2	494491	5.45832e+06	247035799
-123.075	49.2776	16	494535	5.45832e+06	247035799
-123.075	49.2776	16.7	494578	5.45832e+06	247035799
-123.074	49.2776	17.2	494621	5.45832e+06	247035799
-123.074	49.2777	17.1	494614	5.45833e+06	247035824
-123.075	49.2777	16.5	494563	5.45833e+06	247035824
-123.076	49.2777	14.9	494502	5.45833e+06	247035824
-123.076	49.2777	12	494453	5.45833e+06	247035824
-123.077	49.2777	11.8	494407	5.45833e+06	247035824
-123.077	49.2777	11.7	494391	5.45833e+06	247035824
-123.077	49.2777	11.8	494386	5.45833e+06	247035824
-123.077	49.2776	11.8	494415	5.45832e+06	247035849
-123.076	49.2776	12.5	494462	5.45832e+06	247035849
-123.076	49.2776	14.9	494503	5.45832e+06	247035849
-123.075	49.2776	16.2	494550	5.45832e+06	247035849
-123.074	49.2776	16.8	494589	5.45832e+06	247035849
-123.074	49.2776	17.4	494635	5.45832e+06	247035849
-123.074	49.2777	17.3	494641	5.45833e+06	247035879
-123.075	49.2777	16.5	494557	5.45833e+06	247035879
-123.076	49.2777	13.7	494481	5.45833e+06	247035879
-123.077	49.2777	11.9	494414	5.45834e+06	247035879
-123.077	49.2778	11.8	494385	5.45834e+06	247035879
-123.077	49.2776	11.9	494433	5.45832e+06	247035931
-123.076	49.2776	14.9	494502	5.45832e+06	247035931
-123.074	49.2776	16.7	494583	5.45832e+06	247035931
-123.074	49.2777	17.7	494653	5.45833e+06	247035994
-123.074	49.2777	16.8	494582	5.45833e+06	247035994
-123.075	49.2777	15.9	494526	5.45833e+06	247035994
-123.076	49.2777	12.3	494459	5.45833e+06	247035994
-123.077	49.2777	11.8	494405	5.45833e+06	247035994
-123.077	49.2776	11.6	494395	5.45832e+06	247036041
-123.076	49.2776	12.9	494469	5.45832e+06	247036041
-123.075	49.2776	16.1	494539	5.45832e+06	247036041
-123.074	49.2776	17.1	494616	5.45832e+06	247036041
-123.074	49.2778	17.3	494640	5.45834e+06	247036070
-123.075	49.2778	16.6	494558	5.45834e+06	247036070
-123.076	49.2778	13.8	494482	5.45834e+06	247036070
-123.077	49.2778	11.9	494416	5.45834e+06	247036070
-123.077	49.2778	11.9	494384	5.45834e+06	247036070
-123.077	49.2777	11.8	494415	5.45833e+06	247036105
-123.076	49.2776	12.5	494462	5.45832e+06	247036105
-123.075	49.2776	15.4	494510	5.45832e+06	247036105
-123.075	49.2776	16.4	494558	5.45832e+06	247036105
-123.074	49.2776	17	494606	5.45832e+06	247036105
-123.074	49.2776	17.7	494653	5.45832e+06	247036105
-123.074	49.2777	17.1	494613	5.45833e+06	247036140
-123.075	49.2777	16	494525	5.45833e+06	247036140
-123.076	49.2777	12.2	494458	5.45834e+06	247036140
-123.077	49.2778	11.8	494403	5.45834e+06	247036140
-123.076	49.2776	11.9	494442	5.45832e+06	247036220
-123.076	49.2777	15.2	494506	5.45833e+06	247036220
-123.075	49.2777	16.7	494580	5.45833e+06	247036220
-123.074	49.2776	17.4	494640	5.45832e+06	247036220
-123.074	49.2776	17.1	494614	5.45832e+06	247036268
-123.075	49.2777	16.3	494551	5.45832e+06	247036268
-123.076	49.2777	14.2	494491	5.45833e+06	247036268
-123.077	49.2777	11.9	494432	5.45833e+06	247036268
-123.077	49.2776	11.8	494407	5.45832e+06	247036303
-123.076	49.2776	12	494452	5.45832e+06	247036303
-123.076	49.2776	14.2	494490	5.45832e+06	247036303
-123.075	49.2776	16	494536	5.45832e+06	247036303
-123.074	49.2776	16.7	494583	5.45832e+06	247036303
-123.074	49.2776	17.3	494628	5.45832e+06	247036303
-123.074	49.2776	17.1	494615	5.45832e+06	247036337
-123.075	49.2777	16.1	494539	5.45832e+06	247036337
-123.076	49.2777	13	494471	5.45832e+06	247036337
-123.077	49.2776	11.8	494411	5.45832e+06	247036337
-123.077	49.2776	11.6	494388	5.45832e+06	247036337
-123.077	49.2777	11.9	494419	5.45833e+06	247036450
-123.076	49.2777	13.1	494471	5.45833e+06	247036450
-123.075	49.2777	15.8	494517	5.45833e+06	247036450
-123.075	49.2777	16.6	494569	5.45833e+06	247036450
-123.074	49.2777	17.1	494617	5.45833e+06	247036450
-123.073	49.2777	17.7	494654	5.45833e+06	247036450
-123.074	49.2776	17.1	494615	5.45832e+06	247036483
-123.075	49.2776	16.4	494558	5.45832e+06	247036483
-123.076	49.2776	15	494504	5.45832e+06	247036483
-123.076	49.2776	12	494450	5.45832e+06	247036483
-123.077	49.2776	11.7	494405	5.45832e+06	247036483
-123.077	49.2777	11.8	494423	5.45833e+06	247036518
-123.076	49.2777	14.5	494495	5.45833e+06	247036518
-123.075	49.2777	16.6	494570	5.45833e+06	247036518
-123.074	49.2777	17.4	494640	5.45833e+06	247036518
-123.074	49.2776	17.1	494612	5.45832e+06	247036561
-123.075	49.2777	16	494535	5.45833e+06	247036561
-123.076	49.2776	13.4	494477	5.45832e+06	247036561
-123.077	49.2777	11.9	494427	5.45833e+06	247036561
-123.077	49.2777	11.8	494401	5.45833e+06	247036561
-123.077	49.2776	11.7	494400	5.45832e+06	247036605
-123.076	49.2776	13.3	494476	5.45832e+06	247036605
-123.075	49.2776	16.3	494556	5.45832e+06	247036605
-123.074	49.2776	17.5	494642	5.45832e+06	247036605
-123.074	49.2776	17.6	494649	5.45832e+06	247036647
-123.075	49.2777	16.7	494577	5.45832e+06	247036647
-123.075	49.2777	15.4	494509	5.45833e+06	247036647
-123.076	49.2777	11.9	494440	5.45833e+06	247036647
-123.077	49.2777	11.8	494399	5.45833e+06	247036647
-123.077	49.2776	11.9	494428	5.45832e+06	247036691
-123.076	49.2776	15.3	494508	5.45832e+06	247036691
-123.074	49.2776	17	494603	5.45832e+06	247036691
-123.074	49.2776	17.2	494624	5.45832e+06	247036743
-123.075	49.2777	16.6	494572	5.45832e+06	247036743
-123.075	49.2776	15.7	494518	5.45832e+06	247036743
-123.076	49.2776	13.1	494472	5.45832e+06	247036743
-123.077	49.2777	11.8	494418	5.45833e+06	247036743
-123.077	49.2777	11.7	494389	5.45832e+06	247036743
-123.077	49.2776	11.8	494415	5.45832e+06	247033787
-123.076	49.2776	12	494452	5.45832e+06	247033787
-123.076	49.2776	14.5	494495	5.45832e+06	247033787
-123.075	49.2776	16	494532	5.45832e+06	247033787
-123.075	49.2776	16.6	494569	5.45832e+06	247033787
-123.074	49.2776	17.1	494613	5.45832e+06	247033787
-123.074	49.2776	17.7	494651	5.45832e+06	247033787
-123.077	49.2777	11.7	494400	5.45832e+06	247033837
-123.076	49.2777	12	494450	5.45833e+06	247033837
-123.076	49.2777	14.4	494493	5.45833e+06	247033837
-123.075	49.2777	16.2	494545	5.45833e+06	247033837
-123.074	49.2777	16.8	494588	5.45833e+06	247033837
-123.074	49.2776	17.4	494637	5.45832e+06	247033837
-123.074	49.2777	17.4	494640	5.45833e+06	247033959
-123.075	49.2777	16.7	494578	5.45833e+06	247033959
-123.075	49.2776	15.8	494522	5.45832e+06	247033959
-123.076	49.2777	12.8	494466	5.45832e+06	247033959
-123.077	49.2777	11.8	494411	5.45833e+06	247033959
-123.077	49.2777	11.8	494419	5.45833e+06	247034056
-123.076	49.2776	12.4	494461	5.45832e+06	247034056
-123.076	49.2776	15.1	494506	5.45832e+06	247034056
-123.075	49.2776	16.3	494552	5.45832e+06	247034056
-123.074	49.2776	16.9	494597	5.45832e+06	247034056
-123.074	49.2776	17.3	494634	5.45832e+06	247034056
-123.077	49.2777	11.7	494394	5.45833e+06	247034116
-123.077	49.2777	11.9	494427	5.45833e+06	247034116
-123.076	49.2777	12.4	494460	5.45833e+06	247034116
-123.076	49.2777	14.9	494501	5.45833e+06	247034116
-123.075	49.2777	16.1	494534	5.45833e+06	247034116
-123.075	49.2777	16.7	494570	5.45833e+06	247034116
-123.074	49.2777	17	494609	5.45833e+06	247034116
-123.074	49.2777	17.5	494643	5.45833e+06	247034116
-123.074	49.2776	17.1	494612	5.45832e+06	247034146
-123.075	49.2776	16.3	494552	5.45832e+06	247034146
-123.076	49.2776	14.6	494496	5.45832e+06	247034146
-123.076	49.2776	12	494445	5.45832e+06	247034146
-123.077	49.2777	11.7	494399	5.45833e+06	247034146
-123.077	49.2777	11.7	494395	5.45833e+06	247034192
-123.077	49.2777	11.9	494431	5.45833e+06	247034192
-123.076	49.2777	12.9	494469	5.45833e+06	247034192
-123.076	49.2777	14.9	494502	5.45833e+06	247034192
-123.075	49.2777	16.1	494535	5.45833e+06	247034192
-123.075	49.2777	16.7	494576	5.45833e+06	247034192
-123.074	49.2777	17	494608	5.45833e+06	247034192
-123.074	49.2777	17.6	494650	5.45833e+06	247034192
-123.074	49.2777	17.1	494618	5.45832e+06	247034225
-123.075	49.2776	16.4	494559	5.45832e+06	247034225
-123.075	49.2776	15.4	494511	5.45832e+06	247034225
-123.076	49.2776	12.2	494458	5.45832e+06	247034225
-123.077	49.2777	11.8	494416	5.45832e+06	247034225
-123.077	49.2777	11.7	494394	5.45833e+06	247034225
-123.077	49.2776	11.9	494428	5.45832e+06	247034327
-123.076	49.2776	12.5	494462	5.45832e+06	247034327
-123.076	49.2776	15.1	494505	5.45832e+06	247034327
-123.075	49.2776	16.1	494543	5.45832e+06	247034327
-123.074	49.2776	16.8	494585	5.45832e+06	247034327
-123.074	49.2776	17.2	494621	5.45832e+06	247034327
-123.074	49.2777	17.1	494614	5.45832e+06	247034351
-123.075	49.2777	16.2	494548	5.45832e+06	247034351
-123.076	49.2777	14.5	494496	5.45832e+06	247034351
-123.076	49.2777	12	494447	5.45833e+06	247034351
-123.077	49.2777	11.8	494398	5.45833e+06	247034351
-123.077	49.2776	11.8	494414	5.45832e+06	247034382
-123.076	49.2776	12	494453	5.45832e+06	247034382
-123.076	49.2776	14	494487	5.45832e+06	247034382
-123.075	49.2776	15.9	494531	5.45832e+06	247034382
-123.075	49.2776	16.5	494566	5.45832e+06	247034382
-123.074	49.2776	17	494607	5.45832e+06	247034382
-123.074	49.2776	17.5	494643	5.45832e+06	247034382
-123.074	49.2777	17.4	494642	5.45833e+06	247034404
-123.074	49.2777	16.9	494599	5.45832e+06	247034404
-123.075	49.2776	16.1	494540	5.45832e+06	247034404
-123.076	49.2777	13.5	494479	5.45832e+06	247034404
-123.077	49.2777	11.9	494431	5.45833e+06	247034404
-123.077	49.2776	11.7	494401	5.45832e+06	247034435
-123.077	49.2776	11.9	494435	5.45832e+06	247034435
-123.076	49.2776	13.5	494478	5.45832e+06	247034435
-123.075	49.2776	15.7	494515	5.45832e+06	247034435
-123.075	49.2776	16.3	494552	5.45832e+06	247034435
-123.074	49.2776	16.9	494594	5.45832e+06	247034435
-123.074	49.2776	17.3	494630	5.45832e+06	247034435
-123.074	49.2776	17.6	494647	5.45832e+06	247034465
-123.074	49.2776	16.7	494582	5.45832e+06	247034465
-123.075	49.2777	15.8	494522	5.45832e+06	247034465
-123.076	49.2777	12.6	494464	5.45833e+06	247034465
-123.077	49.2777	11.8	494414	5.45833e+06	247034465
-123.077	49.2777	11.7	494395	5.45833e+06	247034465
-123.077	49.2777	11.7	494395	5.45833e+06	247034465
-123.077	49.2776	11.6	494399	5.45832e+06	247034506
-123.076	49.2776	11.9	494443	5.45832e+06	247034506
-123.076	49.2776	14	494488	5.45832e+06	247034506
-123.075	49.2776	15.9	494534	5.45832e+06	247034506
-123.075	49.2776	16.5	494572	5.45831e+06	247034506
-123.074	49.2775	17.1	494614	5.45831e+06	247034506
-123.074	49.2776	16.9	494598	5.45832e+06	247034534
-123.075	49.2776	15.9	494527	5.45832e+06	247034534
-123.076	49.2776	12	494453	5.45832e+06	247034534
-123.077	49.2777	11.7	494394	5.45833e+06	247034534
-123.077	49.2776	11.6	494395	5.45832e+06	247034582
-123.077	49.2776	11.9	494434	5.45832e+06	247034582
-123.076	49.2776	13.2	494474	5.45832e+06	247034582
-123.075	49.2776	15.4	494512	5.45832e+06	247034582
-123.075	49.2776	16.2	494550	5.45832e+06	247034582
-123.074	49.2776	16.8	494588	5.45832e+06	247034582
-123.074	49.2776	17.3	494629	5.45832e+06	247034582
-123.074	49.2776	17	494609	5.45832e+06	247034612
-123.075	49.2776	16.3	494556	5.45832e+06	247034612
-123.076	49.2776	14.4	494493	5.45832e+06	247034612
-123.076	49.2776	11.9	494442	5.45832e+06	247034612
-123.077	49.2777	11.7	494392	5.45833e+06	247034612
-123.077	49.2777	11.7	494392	5.45833e+06	247034612
-123.077	49.2776	11.7	494413	5.45832e+06	247034645
-123.076	49.2776	12	494450	5.45832e+06	247034645
-123.076	49.2776	14.5	494497	5.45832e+06	247034645
-123.075	49.2775	16	494543	5.45831e+06	247034645
-123.075	49.2775	16.6	494581	5.45831e+06	247034645
-123.074	49.2775	17.3	494624	5.45831e+06	247034645
-123.074	49.2777	16.9	494592	5.45833e+06	247034671
-123.075	49.2777	15.9	494526	5.45833e+06	247034671
-123.076	49.2777	12.5	494462	5.45833e+06	247034671
-123.077	49.2777	11.8	494409	5.45833e+06	247034671
-123.077	49.2777	11.7	494390	5.45833e+06	247034671
-123.074	49.2777	17	494608	5.45832e+06	247034731
-123.075	49.2777	16.1	494540	5.45833e+06	247034731
-123.076	49.2777	13.2	494474	5.45833e+06	247034731
-123.077	49.2777	11.7	494400	5.45833e+06	247034731
-123.077	49.2777	11.8	494393	5.45833e+06	247034731
-123.077	49.2777	11.8	494393	5.45833e+06	247034731
-123.077	49.2776	11.6	494386	5.45832e+06	247034757
-123.077	49.2776	11.9	494428	5.45832e+06	247034757
-123.076	49.2776	13.3	494476	5.45832e+06	247034757
-123.075	49.2776	15.7	494517	5.45832e+06	247034757
-123.075	49.2776	16.5	494567	5.45832e+06	247034757
-123.074	49.2776	17.1	494614	5.45832e+06	247034757
-123.074	49.2776	17.8	494654	5.45832e+06	247034757
-123.074	49.2776	17.4	494639	5.45832e+06	247034857
-123.075	49.2777	16.5	494565	5.45832e+06	247034857
-123.076	49.2777	15	494504	5.45832e+06	247034857
-123.077	49.2777	11.9	494435	5.45833e+06	247034857
-123.074	49.2777	16.9	494599	5.45833e+06	247034913
-123.075	49.2777	16.2	494543	5.45833e+06	247034913
-123.076	49.2777	14.4	494493	5.45833e+06	247034913
-123.076	49.2777	11.9	494444	5.45833e+06	247034913
-123.074	49.2777	17.1	494619	5.45833e+06	247034972
-123.075	49.2777	16.5	494561	5.45833e+06	247034972
-123.076	49.2777	15.2	494505	5.45833e+06	247034972
-123.076	49.2777	12	494444	5.45833e+06	247034972
-123.077	49.2777	11.8	494401	5.45833e+06	247034972
-123.077	49.2778	11.8	494390	5.45834e+06	247034972
-123.077	49.2776	11.7	494402	5.45832e+06	247035007
-123.076	49.2776	11.9	494441	5.45832e+06	247035007
-123.076	49.2776	13	494471	5.45832e+06	247035007
-123.076	49.2776	14.8	494500	5.45832e+06	247035007
-123.075	49.2776	16	494535	5.45832e+06	247035007
-123.075	49.2776	16.5	494567	5.45832e+06	247035007
-123.074	49.2776	17	494602	5.45832e+06	247035007
-123.074	49.2776	17.4	494635	5.45831e+06	247035007
-123.077	49.2777	11.8	494411	5.45833e+06	247035111
-123.076	49.2777	12	494449	5.45832e+06	247035111
-123.076	49.2777	13.9	494485	5.45832e+06	247035111
-123.075	49.2776	15.8	494525	5.45832e+06	247035111
-123.075	49.2776	16.4	494559	5.45832e+06	247035111
-123.074	49.2776	16.9	494599	5.45832e+06	247035111
-123.074	49.2776	17.3	494636	5.45832e+06	247035111
-123.077	49.2776	11.7	494408	5.45832e+06	247035170
-123.076	49.2776	11.9	494443	5.45832e+06	247035170
-123.076	49.2776	13.4	494477	5.45832e+06	247035170
-123.075	49.2776	15.7	494522	5.45832e+06	247035170
-123.075	49.2776	16.3	494556	5.45832e+06	247035170
-123.074	49.2776	16.9	494599	5.45832e+06	247035170
-123.074	49.2776	17.4	494635	5.45832e+06	247035170
-123.077	49.2776	11.9	494430	5.45832e+06	247035239
-123.076	49.2776	14.6	494498	5.45832e+06	247035239
-123.075	49.2776	16.5	494570	5.45832e+06	247035239
-123.074	49.2776	17.5	494638	5.45832e+06	247035239
-123.077	49.2776	11.6	494385	5.45832e+06	247035327
-123.076	49.2776	13.9	494486	5.45832e+06	247035327
-123.074	49.2776	16.9	494599	5.45832e+06	247035327
-123.074	49.2777	17.4	494641	5.45832e+06	247035530
-123.075	49.2777	16.5	494562	5.45833e+06	247035530
-123.076	49.2777	14	494486	5.45833e+06	247035530
-123.077	49.2777	11.9	494427	5.45833e+06	247035530
-123.077	49.2777	11.8	494393	5.45833e+06	247035530
-123.077	49.2777	11.9	494429	5.45832e+06	247033241
-123.076	49.2776	13.7	494482	5.45832e+06	247033241
-123.075	49.2776	15.8	494523	5.45832e+06	247033241
-123.075	49.2776	16.5	494563	5.45832e+06	247033241
-123.074	49.2776	17	494601	5.45832e+06	247033241
-123.074	49.2777	17.5	494646	5.45832e+06	247033241
-123.077	49.2776	11.8	494417	5.45832e+06	247033325
-123.076	49.2776	12	494454	5.45832e+06	247033325
-123.076	49.2776	14.8	494500	5.45832e+06	247033325
-123.075	49.2776	16.1	494540	5.45832e+06	247033325
-123.074	49.2776	16.8	494586	5.45832e+06	247033325
-123.074	49.2776	17.2	494623	5.45832e+06	247033325
-123.077	49.2776	11.6	494391	5.45832e+06	247033384
-123.077	49.2776	11.9	494432	5.45832e+06	247033384
-123.076	49.2776	13.4	494478	5.45832e+06	247033384
-123.075	49.2776	15.7	494522	5.45832e+06	247033384
-123.075	49.2776	16.4	494561	5.45832e+06	247033384
-123.074	49.2776	17	494605	5.45832e+06	247033384
-123.074	49.2776	17.7	494647	5.45831e+06	247033384
-123.074	49.2777	16.8	494583	5.45832e+06	247033414
-123.075	49.2777	15.8	494520	5.45833e+06	247033414
-123.076	49.2777	12.4	494460	5.45833e+06	247033414
-123.077	49.2777	11.8	494412	5.45833e+06	247033414
-123.077	49.2777	11.7	494391	5.45833e+06	247033414
-123.077	49.2776	11.7	494409	5.45832e+06	247033473
-123.076	49.2776	12.1	494456	5.45832e+06	247033473
-123.076	49.2776	14.5	494496	5.45832e+06	247033473
-123.075	49.2776	15.9	494535	5.45832e+06	247033473
-123.074	49.2776	16.7	494583	5.45832e+06	247033473
-123.074	49.2776	17.2	494622	5.45832e+06	247033473
-123.073	49.2776	17.8	494655	5.45832e+06	247033499
-123.075	49.2776	16.5	494566	5.45832e+06	247033499
-123.076	49.2776	14.7	494499	5.45832e+06	247033499
-123.077	49.2777	11.9	494435	5.45833e+06	247033499
-123.077	49.2777	11.7	494386	5.45833e+06	247033499
-123.077	49.2776	11.7	494400	5.45832e+06	247033542
-123.076	49.2776	11.9	494442	5.45832e+06	247033542
-123.076	49.2776	13.4	494477	5.45832e+06	247033542
-123.075	49.2776	15.7	494520	5.45832e+06	247033542
-123.075	49.2776	16.3	494556	5.45832e+06	247033542
-123.074	49.2776	16.9	494598	5.45831e+06	247033542
-123.074	49.2775	17.4	494634	5.45831e+06	247033542
-123.074	49.2776	17.1	494613	5.45832e+06	247033571
-123.075	49.2777	16.2	494547	5.45833e+06	247033571
-123.076	49.2777	13.6	494480	5.45833e+06	247033571
-123.077	49.2777	11.8	494417	5.45833e+06	247033571
-123.077	49.2777	11.8	494397	5.45833e+06	247033571
-123.077	49.2777	11.8	494397	5.45833e+06	247033571
-123.077	49.2776	11.6	494386	5.45832e+06	247033610
-123.077	49.2776	11.8	494430	5.45832e+06	247033610
-123.076	49.2776	13.5	494479	5.45832e+06	247033610
-123.075	49.2776	15.7	494520	5.45832e+06	247033610
-123.075	49.2776	16.5	494571	5.45832e+06	247033610
-123.074	49.2775	17.2	494620	5.45831e+06	247033610
-123.074	49.2776	17.2	494621	5.45832e+06	247033636
-123.075	49.2776	16.7	494578	5.45832e+06	247033636
-123.075	49.2777	15.8	494523	5.45833e+06	247033636
-123.076	49.2777	13	494471	5.45833e+06	247033636
-123.077	49.2777	11.8	494419	5.45833e+06	247033636
-123.077	49.2776	11.7	494409	5.45832e+06	247033677
-123.076	49.2776	11.9	494442	5.45832e+06	247033677
-123.076	49.2776	13.6	494482	5.45831e+06	247033677
-123.075	49.2776	15.6	494515	5.45831e+06	247033677
-123.075	49.2775	16.2	494551	5.45831e+06	247033677
-123.074	49.2775	16.8	494595	5.45831e+06	247033677
-123.074	49.2775	17.4	494627	5.45831e+06	247033677
-123.074	49.2777	17.1	494613	5.45833e+06	247033704
-123.075	49.2776	16.1	494542	5.45832e+06	247033704
-123.076	49.2776	13.5	494478	5.45832e+06	247033704
-123.077	49.2777	11.8	494419	5.45833e+06	247033704
-123.077	49.2777	11.8	494395	5.45833e+06	247033704
-123.077	49.2777	11.8	494394	5.45833e+06	247033704
-123.077	49.2776	11.6	494392	5.45832e+06	247033725
-123.077	49.2777	11.9	494433	5.45833e+06	247033725
-123.076	49.2777	13.6	494480	5.45832e+06	247033725
-123.075	49.2776	15.8	494520	5.45832e+06	247033725
-123.075	49.2776	16.6	494569	5.45832e+06	247033725
-123.074	49.2777	17.1	494617	5.45832e+06	247033725
-123.074	49.2777	17.3	494636	5.45833e+06	247033750
-123.075	49.2777	16.6	494565	5.45833e+06	247033750
-123.076	49.2777	14.8	494500	5.45833e+06	247033750
-123.076	49.2777	11.9	494439	5.45833e+06	247033750
-123.077	49.2777	11.8	494394	5.45834e+06	247033750
-123.077	49.2777	11.8	494392	5.45833e+06	247033750
-123.074	49.2776	17.6	494647	5.45832e+06	247033811
-123.074	49.2777	17	494609	5.45833e+06	247033811
-123.075	49.2776	16.6	494573	5.45832e+06	247033811
-123.075	49.2777	15.9	494527	5.45833e+06	247033811
-123.076	49.2777	12.9	494468	5.45833e+06	247033811
-123.077	49.2777	11.8	494422	5.45833e+06	247033811
-123.077	49.2777	11.7	494396	5.45833e+06	247033811
-123.074	49.2776	17.2	494627	5.45832e+06	247033858
-123.074	49.2777	16.9	494596	5.45833e+06	247033858
-123.075	49.2776	16.2	494544	5.45832e+06	247033858
-123.076	49.2776	14.3	494493	5.45832e+06	247033858
-123.076	49.2777	11.9	494439	5.45833e+06	247033858
-123.074	49.2776	17.6	494650	5.45832e+06	247033890
-123.074	49.2777	16.7	494582	5.45832e+06	247033890
-123.075	49.2777	15.7	494518	5.45832e+06	247033890
-123.076	49.2777	12.1	494455	5.45833e+06	247033890
-123.077	49.2777	11.8	494398	5.45833e+06	247033890
-123.077	49.2777	11.8	494396	5.45833e+06	247033890
-123.077	49.2776	11.6	494399	5.45832e+06	247033920
-123.076	49.2776	11.9	494444	5.45832e+06	247033920
-123.076	49.2777	14	494486	5.45833e+06	247033920
-123.075	49.2777	16	494529	5.45833e+06	247033920
-123.075	49.2777	16.8	494574	5.45833e+06	247033920
-123.074	49.2777	17.1	494623	5.45833e+06	247033920
-123.074	49.2777	16.8	494581	5.45833e+06	247034085
-123.076	49.2777	15.2	494506	5.45833e+06	247034085
-123.076	49.2777	12	494449	5.45833e+06	247034085
-123.077	49.2777	11.8	494401	5.45833e+06	247034085
-123.077	49.2776	11.6	494392	5.45832e+06	247032157
-123.077	49.2776	11.8	494429	5.45832e+06	247032157
-123.076	49.2776	13.4	494478	5.45832e+06	247032157
-123.075	49.2776	15.7	494520	5.45832e+06	247032157
-123.075	49.2776	16.4	494562	5.45832e+06	247032157
-123.074	49.2776	17.1	494609	5.45831e+06	247032157
-123.074	49.2776	17.7	494648	5.45832e+06	247032157
-123.074	49.2776	16.8	494585	5.45832e+06	247032183
-123.075	49.2776	15.6	494513	5.45832e+06	247032183
-123.076	49.2777	12	494450	5.45833e+06	247032183
-123.077	49.2777	11.8	494400	5.45833e+06	247032183
-123.077	49.2778	11.8	494396	5.45834e+06	247032223
-123.077	49.2778	11.9	494418	5.45834e+06	247032223
-123.076	49.2778	12	494438	5.45834e+06	247032223
-123.076	49.2779	12	494454	5.45835e+06	247032223
-123.076	49.2779	13.2	494472	5.45835e+06	247032223
-123.076	49.2779	14.6	494494	5.45835e+06	247032223
-123.075	49.2779	15.9	494514	5.45835e+06	247032223
-123.075	49.2779	16.3	494534	5.45835e+06	247032223
-123.075	49.2779	16.7	494562	5.45835e+06	247032223
-123.074	49.2778	16.9	494582	5.45835e+06	247032223
-123.074	49.2778	17	494606	5.45834e+06	247032223
-123.074	49.2778	17.1	494625	5.45834e+06	247032223
-123.074	49.2778	17.3	494645	5.45834e+06	247032223
-123.074	49.2776	17.3	494633	5.45832e+06	247032242
-123.074	49.2776	17	494604	5.45832e+06	247032242
[truncated: 1,147 more rows]

## Sheet: efforts_ Beach Avenue 
longitude	latitude	altitude	x	y	effortID
-123.134	49.2758	38.4	490289	5.45812e+06	185625963
-123.134	49.2759	36.3	490256	5.45814e+06	185625963
-123.135	49.2766	27.3	490202	5.45821e+06	185625963
-123.135	49.2769	15.3	490185	5.45824e+06	185625963
-123.135	49.2771	18.8	490200	5.45827e+06	330406793
-123.135	49.2769	21.9	490212	5.45825e+06	330406793
-123.135	49.2769	24.1	490215	5.45824e+06	330406793
-123.134	49.2768	24.1	490223	5.45824e+06	330406793
-123.134	49.2767	27.5	490230	5.45823e+06	330406793
-123.134	49.2766	30	490242	5.45821e+06	330406793
-123.134	49.2766	29.8	490248	5.45821e+06	330406793
-123.134	49.2764	28.6	490262	5.45819e+06	330406793
-123.134	49.2762	28	490278	5.45817e+06	330406793
-123.134	49.2761	28.4	490286	5.45815e+06	330406793
-123.133	49.2758	37	490303	5.45813e+06	330406793
-123.134	49.2765	33	490274	5.45821e+06	330406793
-123.134	49.2765	29.8	490263	5.4582e+06	330406793
-123.134	49.2765	29.8	490258	5.4582e+06	330406793
-123.134	49.2764	30.5	490236	5.45819e+06	330406793
-123.134	49.2763	31.3	490221	5.45818e+06	330406793
-123.135	49.2763	31.3	490214	5.45818e+06	330406793
-123.135	49.277	-7.21	490199	5.45826e+06	330405276
-123.135	49.2768	-4.5	490215	5.45824e+06	330405276
-123.134	49.2767	-5	490225	5.45822e+06	330405276
-123.134	49.2765	-6.8	490238	5.4582e+06	330405276
-123.134	49.2764	-13.11	490249	5.45819e+06	330405276
-123.134	49.2762	-4.71	490265	5.45817e+06	330405276
-123.133	49.2759	-3.8	490290	5.45814e+06	330405276
-123.133	49.2758	-7	490307	5.45812e+06	330405276
-123.134	49.2765	24.7	490277	5.4582e+06	330405276
-123.134	49.2764	25.5	490255	5.45819e+06	330405276
-123.134	49.2763	25.79	490243	5.45818e+06	330405276
-123.134	49.2762	27.89	490220	5.45817e+06	330405276
-123.135	49.2761	28.5	490205	5.45816e+06	330405276
-123.135	49.276	7.25	490203	5.45815e+06	18816935
-123.134	49.2763	16.25	490276	5.45818e+06	18816935
-123.133	49.2762	29.25	490290	5.45817e+06	18816935
-123.135	49.2762	35.5	490208	5.45817e+06	70988176
-123.134	49.2765	32	490221	5.4582e+06	70988176
-123.135	49.2767	37	490191	5.45823e+06	70988176
-123.134	49.2766	0.5	490233	5.45822e+06	70988176
-123.135	49.2765	15.999	490180	5.45821e+06	652085
-123.135	49.2765	11.6732	490195	5.45821e+06	652085
-123.135	49.2765	6.86646	490202	5.45821e+06	652085
-123.134	49.2765	3.50195	490225	5.4582e+06	652085
-123.134	49.2765	11.1925	490233	5.4582e+06	652085
-123.134	49.2766	12.1538	490243	5.45821e+06	652085
-123.134	49.2766	16.9604	490260	5.45821e+06	652085
-123.134	49.2766	25.6123	490259	5.45821e+06	652085
-123.134	49.2764	26.5736	490234	5.45819e+06	652085
-123.135	49.2763	28.9769	490212	5.45818e+06	652085
-123.134	49.276	31	490286	5.45815e+06	53394125
-123.134	49.2762	31	490250	5.45817e+06	53394125
-123.135	49.2768	23	490216	5.45824e+06	53394125
-123.133	49.2758	14	490301	5.45813e+06	185626199
-123.134	49.2761	19	490264	5.45816e+06	185626199
-123.134	49.2762	20	490245	5.45817e+06	185626199
-123.134	49.2766	18	490231	5.45821e+06	185626199
-123.135	49.277	10	490195	5.45826e+06	185626199
-123.133	49.276	9	490302	5.45815e+06	582266696
-123.134	49.2763	8.9	490243	5.45818e+06	582266696
-123.134	49.2768	8.9	490226	5.45823e+06	582266696
-123.135	49.277	8.9	490214	5.45825e+06	582266696
-123.135	49.2771	8.9	490203	5.45827e+06	582266696
-123.134	49.2765	19.4	490260	5.4582e+06	582266696
-123.134	49.2764	17.7	490242	5.45819e+06	582266696
-123.135	49.2763	17.4	490212	5.45818e+06	582266696
-123.135	49.2761	14.6	490207	5.45815e+06	582266696
-123.134	49.2763	16.7	490234	5.45818e+06	582266696
-123.134	49.2764	16.8	490273	5.45819e+06	582266696
-123.134	49.2764	30.5	490271	5.45819e+06	225338238
-123.133	49.2762	33.9	490314	5.45816e+06	225338238
-123.134	49.2762	25.39	490260	5.45816e+06	225338238
-123.135	49.277	29.5	490197	5.45825e+06	225338238
-123.135	49.2763	21.25	490193	5.45818e+06	62422722
-123.134	49.2767	27.25	490239	5.45822e+06	62422722
-123.134	49.2764	33.75	490253	5.45819e+06	62422722
-123.134	49.2762	38.75	490266	5.45817e+06	62422722
-123.134	49.2759	40.75	490280	5.45814e+06	62422722
-123.133	49.2758	36.75	490300	5.45812e+06	62422722
-123.135	49.2763	36	490181	5.45818e+06	78224747
-123.135	49.2764	34	490207	5.45819e+06	78224747
-123.134	49.2765	31.5	490231	5.4582e+06	78224747
-123.134	49.2765	30.75	490241	5.4582e+06	78224747
-123.134	49.2766	29	490264	5.45821e+06	78224747
-123.134	49.2768	25	490256	5.45823e+06	78224747
-123.134	49.2766	22.75	490250	5.45822e+06	78224747
-123.134	49.2764	23	490256	5.45819e+06	78224747
-123.134	49.2762	23.75	490272	5.45817e+06	78224747
-123.134	49.276	31.25	490277	5.45815e+06	78224747
-123.134	49.2759	34.25	490278	5.45814e+06	78224747
-123.134	49.2757	36.25	490288	5.45812e+06	78224747
-123.135	49.2763	29.39	490195	5.45818e+06	355983072
-123.135	49.2764	26.29	490215	5.45819e+06	355983072
-123.134	49.2765	20.6	490239	5.4582e+06	355983072
-123.134	49.2766	25.1	490261	5.45822e+06	355983072
-123.134	49.2768	29.5	490258	5.45823e+06	355983072
-123.134	49.2766	20.89	490253	5.45821e+06	355983072
-123.134	49.2762	15	490248	5.45817e+06	355983072
-123.134	49.276	12.69	490259	5.45815e+06	355983072
-123.134	49.2759	11.39	490275	5.45814e+06	355983072
-123.134	49.2759	12.1	490283	5.45813e+06	355983072
-123.133	49.2758	13.5	490296	5.45812e+06	355983072
-123.135	49.2763	19.79	490191	5.45818e+06	336749686
-123.135	49.2764	18	490209	5.45819e+06	336749686
-123.134	49.2765	25.89	490234	5.4582e+06	336749686
-123.134	49.2766	32.59	490260	5.45821e+06	336749686
-123.134	49.2767	5.1	490259	5.45823e+06	336749686
-123.134	49.2767	9.5	490255	5.45823e+06	336749686
-123.134	49.2767	9.5	490255	5.45823e+06	336749686
-123.134	49.2767	9.5	490255	5.45823e+06	336749686
-123.134	49.2762	7.8	490273	5.45817e+06	336749686
-123.133	49.276	2.6	490291	5.45815e+06	336749686
-123.133	49.2758	5.5	490305	5.45813e+06	336749686
-123.134	49.276	3.3	490266	5.45815e+06	329785351
-123.134	49.2762	8.19	490256	5.45816e+06	329785351
-123.134	49.2763	5.6	490242	5.45819e+06	329785351
-123.134	49.2765	5.1	490236	5.4582e+06	329785351
-123.134	49.2766	5.1	490239	5.45821e+06	329785351
-123.134	49.2766	5.1	490239	5.45821e+06	329785351
-123.134	49.2766	30.2	490265	5.45821e+06	329785351
-123.134	49.2765	32.5	490244	5.4582e+06	329785351
-123.135	49.2763	33.79	490210	5.45819e+06	329785351
-123.135	49.2763	32.9	490202	5.45818e+06	329785351
-123.135	49.2762	29	490202	5.45817e+06	368137007
-123.135	49.2763	24.79	490215	5.45818e+06	368137007
-123.134	49.2764	23	490238	5.45819e+06	368137007
-123.134	49.2765	22.89	490256	5.45821e+06	368137007
-123.134	49.2767	26.1	490265	5.45823e+06	368137007
-123.134	49.2766	25.7	490255	5.45822e+06	368137007
-123.134	49.2765	27.29	490247	5.4582e+06	368137007
-123.134	49.2763	25.1	490262	5.45818e+06	368137007
-123.134	49.2761	28.1	490272	5.45816e+06	368137007
-123.134	49.276	31.39	490278	5.45815e+06	368137007
-123.133	49.2759	28.29	490296	5.45813e+06	368137007
-123.134	49.2759	14.39	490272	5.45814e+06	357234357
-123.134	49.2761	14	490260	5.45815e+06	357234357
-123.134	49.2762	14.8	490252	5.45817e+06	357234357
-123.134	49.2767	18.6	490256	5.45823e+06	357234357
-123.134	49.2767	24.79	490268	5.45822e+06	357234357
-123.134	49.2765	16.89	490222	5.4582e+06	357234357
-123.135	49.2763	17	490189	5.45818e+06	357234357
-123.135	49.2763	35.5	490200	5.45818e+06	389445493
-123.134	49.2764	33.2	490222	5.45819e+06	389445493
-123.134	49.2765	27.7	490248	5.4582e+06	389445493
-123.134	49.2766	29.2	490264	5.45821e+06	389445493
-123.134	49.2766	23.5	490254	5.45822e+06	389445493
-123.134	49.2766	22.7	490237	5.45821e+06	389445493
-123.134	49.2766	22.79	490232	5.45821e+06	389445493
-123.134	49.2766	22.79	490232	5.45821e+06	389445493
-123.134	49.2766	22.79	490232	5.45821e+06	389445493
-123.134	49.2763	25.2	490258	5.45818e+06	389445493
-123.134	49.276	22.2	490278	5.45815e+06	389445493
-123.133	49.276	25	490293	5.45814e+06	389445493
-123.135	49.2763	33.5	490194	5.45818e+06	402485436
-123.135	49.2763	32.9	490211	5.45818e+06	402485436
-123.134	49.2764	29.7	490244	5.4582e+06	402485436
-123.134	49.2765	31.79	490269	5.45821e+06	402485436
-123.134	49.2766	22	490265	5.45821e+06	402485436
-123.134	49.2766	21.2	490246	5.45821e+06	402485436
-123.134	49.2765	19.89	490231	5.4582e+06	402485436
-123.134	49.2765	21.1	490229	5.4582e+06	402485436
-123.134	49.2765	21.1	490229	5.4582e+06	402485436
-123.134	49.2765	21.1	490229	5.4582e+06	402485436
-123.134	49.2761	0.19	490251	5.45816e+06	402485436
-123.134	49.276	5.3	490263	5.45815e+06	402485436
-123.134	49.2759	6.5	490284	5.45814e+06	402485436
-123.133	49.2758	7.09	490294	5.45813e+06	402485436
-123.135	49.2763	24.7	490188	5.45818e+06	399196774
-123.135	49.2763	24.6	490197	5.45818e+06	399196774
-123.134	49.2764	21	490218	5.45819e+06	399196774
-123.134	49.2765	22.7	490241	5.4582e+06	399196774
-123.134	49.2765	21	490260	5.45821e+06	399196774
-123.134	49.2766	13.69	490261	5.45821e+06	399196774
-123.134	49.2765	15.19	490241	5.4582e+06	399196774
-123.134	49.2764	16.39	490242	5.45819e+06	399196774
-123.134	49.2762	15.1	490247	5.45817e+06	399196774
-123.134	49.2761	14.69	490267	5.45816e+06	399196774
-123.134	49.276	16.7	490286	5.45815e+06	399196774
-123.133	49.2759	17.7	490310	5.45814e+06	399196774
-123.135	49.2762	25.39	490190	5.45817e+06	394724762
-123.135	49.2763	25.79	490211	5.45818e+06	394724762
-123.134	49.2764	24	490234	5.45819e+06	394724762
-123.134	49.2765	27.89	490256	5.45821e+06	394724762
-123.134	49.2766	29.5	490272	5.45822e+06	394724762
-123.134	49.2768	31.89	490261	5.45823e+06	394724762
-123.134	49.2765	22.7	490250	5.4582e+06	394724762
-123.134	49.2764	15.6	490250	5.45819e+06	394724762
-123.134	49.2762	20.5	490260	5.45817e+06	394724762
-123.134	49.2761	20.7	490265	5.45816e+06	394724762
-123.133	49.2759	7.09	490291	5.45814e+06	394724762
-123.133	49.2758	-1.61	490306	5.45812e+06	394724762
-123.135	49.2762	24.6	490189	5.45817e+06	391227233
-123.135	49.2763	30	490211	5.45819e+06	391227233
-123.134	49.2765	30.2	490239	5.4582e+06	391227233
-123.134	49.2766	32.79	490261	5.45821e+06	391227233
-123.134	49.2767	22	490252	5.45822e+06	391227233
-123.134	49.2766	24.39	490236	5.45821e+06	391227233
-123.134	49.2764	23.5	490246	5.45819e+06	391227233
-123.134	49.2762	27.5	490273	5.45816e+06	391227233
-123.133	49.2758	14.19	490301	5.45812e+06	391227233
-123.135	49.2763	24.6	490198	5.45818e+06	540299033
-123.134	49.2764	26.7	490221	5.45819e+06	540299033
-123.134	49.2765	26	490244	5.4582e+06	540299033
-123.134	49.2766	27.39	490260	5.45821e+06	540299033
-123.134	49.2766	19.1	490247	5.45822e+06	540299033
-123.134	49.276	7	490266	5.45814e+06	540299033
-123.134	49.2759	11.69	490285	5.45813e+06	540299033
-123.133	49.2758	9.69	490303	5.45812e+06	540299033
-123.135	49.2763	23.2	490192	5.45818e+06	535456513
-123.135	49.2763	21.7	490200	5.45818e+06	535456513
-123.135	49.2763	21.6	490208	5.45818e+06	535456513
-123.134	49.2764	20.39	490228	5.45819e+06	535456513
-123.134	49.2766	21.7	490261	5.45821e+06	535456513
-123.134	49.2766	12	490250	5.45822e+06	535456513
-123.134	49.2765	10.8	490239	5.4582e+06	535456513
-123.134	49.2763	13.69	490239	5.45818e+06	535456513
-123.134	49.2762	9.69	490256	5.45816e+06	535456513
-123.134	49.276	10.3	490272	5.45815e+06	535456513
-123.134	49.2758	2	490285	5.45812e+06	535456513
-123.135	49.2763	17.1	490211	5.45817e+06	530913405
-123.134	49.2764	23.2	490242	5.4582e+06	530913405
-123.134	49.2766	21.2	490256	5.45821e+06	530913405
-123.134	49.2766	17.29	490270	5.45821e+06	530913405
-123.134	49.2766	7.59	490248	5.45822e+06	530913405
-123.134	49.2766	12.19	490245	5.45821e+06	530913405
-123.134	49.2765	7.09	490245	5.4582e+06	530913405
-123.134	49.276	5.19	490276	5.45815e+06	530913405
-123.133	49.2758	0.89	490291	5.45812e+06	530913405
-123.135	49.2763	24.29	490198	5.45818e+06	528099264
-123.134	49.2764	25.1	490224	5.45819e+06	528099264
-123.134	49.2765	23.6	490242	5.4582e+06	528099264
-123.134	49.2766	22.6	490267	5.45822e+06	528099264
-123.134	49.2766	15.89	490267	5.45822e+06	528099264
-123.134	49.2766	16.2	490252	5.45821e+06	528099264
-123.134	49.2765	20.39	490248	5.4582e+06	528099264
-123.134	49.2762	23.1	490256	5.45817e+06	528099264
-123.134	49.276	22.89	490270	5.45815e+06	528099264
-123.134	49.2759	21	490286	5.45814e+06	528099264
-123.133	49.2757	21.39	490298	5.45812e+06	528099264
-123.135	49.2762	24.7	490188	5.45817e+06	519250983
-123.135	49.2763	27.5	490209	5.45818e+06	519250983
-123.135	49.2764	27.1	490216	5.45819e+06	519250983
-123.134	49.2765	29.5	490241	5.4582e+06	519250983
-123.134	49.2766	29.7	490257	5.45821e+06	519250983
-123.134	49.2766	28	490271	5.45821e+06	519250983
-123.134	49.2766	16.2	490256	5.45822e+06	519250983
-123.134	49.2766	20.79	490245	5.45821e+06	519250983
-123.134	49.2765	21	490244	5.4582e+06	519250983
-123.134	49.2765	21.89	490244	5.4582e+06	519250983
-123.134	49.2764	20.5	490250	5.45819e+06	519250983
-123.134	49.2762	16.29	490261	5.45817e+06	519250983
-123.134	49.276	11.8	490283	5.45815e+06	519250983
-123.133	49.2759	10.6	490297	5.45813e+06	519250983
-123.135	49.2762	22.1	490197	5.45817e+06	513523308
-123.134	49.2763	21.79	490219	5.45818e+06	513523308
-123.134	49.2765	21.7	490244	5.4582e+06	513523308
-123.134	49.2766	25.7	490267	5.45821e+06	513523308
-123.134	49.2767	9.69	490264	5.45822e+06	513523308
-123.134	49.2766	14.6	490255	5.45822e+06	513523308
-123.134	49.2765	17.79	490245	5.4582e+06	513523308
-123.134	49.2762	10.5	490266	5.45816e+06	513523308
-123.134	49.276	13.5	490284	5.45814e+06	513523308
-123.133	49.2759	17.7	490294	5.45814e+06	513523308
-123.133	49.2758	19.29	490304	5.45812e+06	513523308
-123.133	49.2758	14.89	490301	5.45813e+06	510222870
-123.134	49.2762	13.1	490261	5.45817e+06	510222870
-123.134	49.2765	10.6	490239	5.4582e+06	510222870
-123.134	49.2766	13.89	490245	5.45821e+06	510222870
-123.134	49.2765	28.7	490242	5.4582e+06	510222870
-123.134	49.2764	27.1	490221	5.45819e+06	510222870
-123.135	49.2762	23	490189	5.45817e+06	510222870
-123.135	49.2763	25.7	490210	5.45818e+06	546211749
-123.134	49.2764	19.79	490235	5.45819e+06	546211749
-123.134	49.2765	20.29	490264	5.4582e+06	546211749
-123.134	49.2766	18.89	490250	5.45821e+06	546211749
-123.134	49.2765	18.1	490237	5.4582e+06	546211749
-123.134	49.2762	12.69	490253	5.45817e+06	546211749
-123.134	49.2761	11.3	490263	5.45816e+06	546211749
-123.134	49.276	11.1	490287	5.45815e+06	546211749
-123.133	49.2758	12.39	490309	5.45812e+06	546211749
-123.135	49.2762	26.89	490184	5.45817e+06	541952436
-123.135	49.2763	23.39	490206	5.45818e+06	541952436
-123.135	49.2763	24.29	490215	5.45819e+06	541952436
-123.134	49.2765	26.29	490239	5.4582e+06	541952436
-123.134	49.2766	21.79	490263	5.45821e+06	541952436
-123.134	49.2764	10.6	490246	5.45819e+06	541952436
-123.134	49.2761	-1.3	490246	5.45816e+06	541952436
-123.134	49.276	4.6	490267	5.45815e+06	541952436
-123.134	49.2759	7.69	490281	5.45813e+06	541952436
-123.135	49.2763	32.29	490196	5.45818e+06	577640220
-123.135	49.2764	32.9	490216	5.45819e+06	577640220
-123.134	49.2766	37.2	490243	5.45821e+06	577640220
-123.134	49.2767	36.9	490261	5.45822e+06	577640220
-123.134	49.2767	25.7	490259	5.45823e+06	577640220
-123.134	49.2767	26.89	490243	5.45822e+06	577640220
-123.134	49.2765	23.39	490236	5.45821e+06	577640220
-123.134	49.2761	15.19	490247	5.45816e+06	577640220
-123.134	49.276	9.89	490261	5.45815e+06	577640220
-123.134	49.2758	10.1	490278	5.45813e+06	577640220
-123.135	49.2768	-82.25	490157	5.45823e+06	2070101
-123.135	49.2761	21.25	490203	5.45816e+06	2414446
-123.134	49.2764	19	490266	5.45819e+06	2414446
-123.134	49.2764	17.25	490281	5.45819e+06	2414446
-123.133	49.2761	56.5	490302	5.45816e+06	2414446
-123.134	49.2761	68.25	490287	5.45816e+06	2414446
-123.134	49.2761	71.5	490275	5.45816e+06	2414446
-123.134	49.2761	68.75	490258	5.45816e+06	2414446
-123.134	49.2762	67.75	490243	5.45817e+06	2414446
-123.134	49.2763	70	490231	5.45817e+06	2414446
-123.134	49.2763	69.75	490219	5.45818e+06	2414446
-123.135	49.2763	63.5	490184	5.45818e+06	2414446
-123.135	49.2763	21.25	490213	5.45818e+06	2264062
-123.134	49.2764	20.75	490244	5.45819e+06	2264062
-123.134	49.2765	22	490261	5.4582e+06	2264062
-123.134	49.2766	22	490276	5.45821e+06	2264062
-123.133	49.276	22.75	490313	5.45815e+06	2264062
-123.133	49.2761	23.5	490303	5.45816e+06	2264062
-123.133	49.2762	25.5	490294	5.45817e+06	2264062
-123.134	49.2761	28.25	490283	5.45816e+06	2264062
-123.134	49.276	34	490266	5.45815e+06	2264062
-123.134	49.2761	30	490254	5.45816e+06	2264062
-123.134	49.2762	22.75	490242	5.45816e+06	2264062
-123.135	49.2763	11.25	490216	5.45818e+06	2264062
-123.135	49.2763	8.25	490211	5.45819e+06	2264062
-123.135	49.2765	9.25	490208	5.4582e+06	2264062
-123.135	49.2765	13.75	490198	5.4582e+06	2264062
-123.135	49.2768	0	490203	5.45824e+06	330419451
-123.134	49.2767	0.75	490221	5.45822e+06	330419451
-123.134	49.2766	1.25	490229	5.45822e+06	330419451
-123.134	49.2765	4	490246	5.4582e+06	330419451
-123.134	49.2764	3	490256	5.45819e+06	330419451
-123.134	49.2762	4.25	490263	5.45816e+06	330419451
-123.134	49.276	6	490276	5.45814e+06	330419451
-123.134	49.2758	6.75	490278	5.45813e+06	330419451
-123.134	49.2766	27	490278	5.45821e+06	330419451
-123.134	49.2765	25	490260	5.4582e+06	330419451
-123.134	49.2764	23.75	490248	5.45819e+06	330419451
-123.134	49.2763	22.25	490225	5.45818e+06	330419451
-123.135	49.2762	21	490198	5.45817e+06	330419451
-123.135	49.2769	-8	490196	5.45825e+06	540309581
-123.135	49.2766	-7	490217	5.45822e+06	540309581
-123.134	49.2763	-5	490235	5.45818e+06	540309581
-123.134	49.2759	-8	490287	5.45813e+06	540309581
-123.135	49.2768	-8	490198	5.45824e+06	528828969
-123.134	49.2764	-11	490224	5.45819e+06	528828969
-123.134	49.2762	-10	490248	5.45817e+06	528828969
-123.134	49.2759	-7	490271	5.45814e+06	528828969
-123.134	49.2757	-6	490288	5.45811e+06	528828969
-123.135	49.2766	-9	490209	5.45822e+06	550357266
-123.134	49.2763	-11	490229	5.45818e+06	550357266
-123.134	49.2761	-9	490251	5.45816e+06	550357266
-123.134	49.2758	-7	490278	5.45813e+06	550357266
-123.134	49.2763	-8	490233	5.45818e+06	549435514
-123.134	49.2759	-8	490266	5.45814e+06	549435514
-123.135	49.2769		490207	5.45825e+06	60378276
-123.134	49.2769	-4	490218	5.45824e+06	60378276
-123.134	49.2767	0	490230	5.45823e+06	60378276
-123.134	49.2766	1	490234	5.45822e+06	60378276
-123.134	49.2765	0	490236	5.4582e+06	60378276
-123.134	49.2764	0	490244	5.4582e+06	60378276
-123.134	49.2766	-1	490255	5.45821e+06	60378276
-123.134	49.2766	-4	490258	5.45822e+06	60378276
-123.134	49.2767	0	490262	5.45822e+06	60378276
-123.134	49.2765	11	490261	5.45821e+06	60378276
-123.134	49.2764	12	490242	5.4582e+06	60378276
-123.134	49.2764	12	490233	5.45819e+06	60378276
-123.135	49.2763	11	490205	5.45818e+06	60378276
-123.134	49.276	14.7	490260	5.45814e+06	185627144
-123.134	49.2763	15.9	490227	5.45818e+06	185627144
-123.135	49.2767	16	490202	5.45823e+06	185627144
-123.135	49.277	12.6	490194	5.45826e+06	330428523
-123.135	49.2769	12.5	490199	5.45825e+06	330428523
-123.135	49.2767	12.5	490216	5.45822e+06	330428523
-123.134	49.2766	11.8	490222	5.45821e+06	330428523
-123.134	49.2765	11.6	490232	5.4582e+06	330428523
-123.134	49.2764	11.6	490241	5.45819e+06	330428523
-123.134	49.2763	11.9	490246	5.45818e+06	330428523
-123.134	49.2761	11.7	490260	5.45816e+06	330428523
-123.134	49.2759	11.7	490277	5.45813e+06	330428523
-123.133	49.2757	11.7	490295	5.45811e+06	330428523
-123.134	49.2765	19.1	490282	5.4582e+06	330428523
-123.134	49.2764	16.9	490260	5.45819e+06	330428523
-123.134	49.2763	16.4	490237	5.45818e+06	330428523
-123.134	49.2762	17.5	490225	5.45817e+06	330428523
-123.135	49.2761	18.3	490202	5.45816e+06	330428523
-123.135	49.2769	-4	490192	5.45824e+06	10119800
-123.135	49.2768	-4.5	490198	5.45823e+06	10119800
-123.134	49.2764	-0.25	490237	5.45819e+06	10119800
-123.134	49.2762	1	490247	5.45817e+06	10119800
-123.134	49.2758	6.75	490288	5.45812e+06	10119800
-123.133	49.2757	7	490299	5.45812e+06	10119800
-123.134	49.2762	28.5	490239	5.45817e+06	16409733
-123.134	49.2763	24.5	490274	5.45818e+06	16409733
-123.133	49.276	40.5	490307	5.45815e+06	16409733
-123.133	49.2762	38.5	490290	5.45817e+06	16409733
-123.134	49.276	34.5	490249	5.45815e+06	16409733
-123.134	49.2759	27.5	490255	5.45813e+06	16409733
-123.135	49.2759	28.5	490215	5.45813e+06	16409733
-123.134	49.2759	31.5	490221	5.45814e+06	18803753
-123.134	49.2758	32.5	490242	5.45813e+06	18803753
-123.134	49.2758	30.5	490277	5.45812e+06	18803753
-123.135	49.2762	22.5	490197	5.45817e+06	20681248
-123.135	49.2761	19	490194	5.45816e+06	17705013
-123.134	49.2761	15	490272	5.45816e+06	17705013
-123.135	49.277	3	490198	5.45826e+06	17705013
-123.134	49.2763	-11	490239	5.45818e+06	17705013
-123.134	49.2763	5	490242	5.45818e+06	18914839
-123.134	49.2762	7	490249	5.45817e+06	18914839
-123.133	49.2757	104.44	490290	5.45812e+06	197205582
-123.134	49.2761	84.7334	490248	5.45816e+06	197205582
-123.134	49.2763	50.126	490233	5.45818e+06	197205582
-123.135	49.2767	25.1317	490212	5.45822e+06	197205582
-123.135	49.277	19.3638	490190	5.45825e+06	197205582
-123.135	49.2769	13	490186	5.45825e+06	21709935
-123.135	49.2767	13	490207	5.45822e+06	21709935
-123.134	49.2764	12	490222	5.45819e+06	21709935
-123.134	49.2762	12	490230	5.45816e+06	21709935
-123.134	49.276	11	490239	5.45815e+06	21709935
-123.134	49.2759	11	490255	5.45814e+06	21709935
-123.134	49.2757	12	490274	5.45811e+06	21709935
-123.134	49.2756	12	490277	5.4581e+06	21709935
-123.134	49.2764	32	490264	5.45819e+06	54992352
-123.135	49.2768	-2	490198	5.45824e+06	53496749
-123.135	49.2766	-5	490215	5.45821e+06	53496749
-123.134	49.2764	-8	490232	5.45819e+06	53496749
-123.134	49.2761	-2	490251	5.45816e+06	53496749
-123.134	49.2758	0	490271	5.45813e+06	53496749
-123.134	49.276	-3	490259	5.45814e+06	51492860
-123.135	49.277	10.7118	490195	5.45825e+06	68583315
-123.134	49.2765	19.3638	490227	5.4582e+06	68583315
-123.134	49.2762	21.2864	490253	5.45817e+06	68583315
-123.134	49.2759	24.1703	490287	5.45813e+06	68583315
-123.135	49.277	6	490188	5.45826e+06	330430110
-123.135	49.2768	3	490198	5.45823e+06	330430110
-123.135	49.2767	3	490208	5.45822e+06	330430110
-123.134	49.2766	2	490218	5.45821e+06	330430110
-123.134	49.2764	17	490240	5.45819e+06	330430110
-123.134	49.2762	15	490247	5.45817e+06	330430110
-123.134	49.2761	17	490258	5.45816e+06	330430110
-123.134	49.276	17	490279	5.45814e+06	330430110
-123.133	49.2758	4	490293	5.45813e+06	330430110
-123.134	49.2765	12	490279	5.4582e+06	330430110
-123.134	49.2764	16	490258	5.45819e+06	330430110
-123.134	49.2763	18	490239	5.45818e+06	330430110
-123.134	49.2762	19	490228	5.45817e+06	330430110
-123.135	49.2761	19	490209	5.45816e+06	330430110
-123.135	49.2761	17	490200	5.45816e+06	330430110
-123.134	49.2769	42.1	490250	5.45825e+06	24403165
-123.134	49.2768	41.9	490221	5.45823e+06	24403165
-123.135	49.2768	31.1	490212	5.45824e+06	24403165
-123.134	49.2767	19.9	490265	5.45823e+06	22205871
-123.134	49.2766	19.8	490239	5.45822e+06	22205871
-123.134	49.2764	24.1	490242	5.45819e+06	22205871
-123.134	49.276	18.7	490257	5.45814e+06	22205871
-123.134	49.2758	21.2	490221	5.45812e+06	22205871
-123.135	49.2769	-12	490188	5.45824e+06	523285118
-123.135	49.2766	-19	490208	5.45821e+06	523285118
-123.134	49.2765	-15	490221	5.4582e+06	523285118
-123.134	49.2763	-22	490233	5.45818e+06	523285118
-123.134	49.2762	-22	490240	5.45817e+06	523285118
-123.134	49.276	-19	490253	5.45815e+06	523285118
-123.134	49.2757	-17	490259	5.45812e+06	523285118
-123.134	49.2756	-21	490282	5.45811e+06	523285118
-123.135	49.2763	28.9769	490203	5.45818e+06	228718224
-123.135	49.2764	28.9769	490214	5.45819e+06	228718224
-123.134	49.2764	28.4962	490225	5.45819e+06	228718224
-123.134	49.2764	28.4962	490227	5.45819e+06	228718224
-123.134	49.2765	28.4962	490241	5.4582e+06	228718224
-123.134	49.2765	28.9769	490252	5.45821e+06	228718224
-123.134	49.2766	31.3801	490272	5.45822e+06	228718224
-123.134	49.2767	25.6123	490268	5.45822e+06	228718224
-123.134	49.2766	27.5349	490247	5.45822e+06	228718224
-123.134	49.2766	30.8995	490227	5.45821e+06	228718224
-123.135	49.2766	30.8995	490215	5.45821e+06	228718224
-123.135	49.2766	24.651	490213	5.45821e+06	228718224
-123.135	49.2766	15.0377	490201	5.45821e+06	228718224
-123.135	49.2766	10.7118	490192	5.45821e+06	228718224
-123.135	49.2764	11.1925	490171	5.4582e+06	228718224
-123.134	49.2765	27.6	490233	5.4582e+06	21570177
-123.134	49.2759	24.1	490255	5.45813e+06	21570177
-123.134	49.2759	20.1	490224	5.45813e+06	21570177
-123.134	49.2759	-23	490256	5.45814e+06	582387128
-123.134	49.276	-20	490244	5.45815e+06	582387128
-123.135	49.2762	-25	490214	5.45817e+06	582387128
-123.135	49.2767	-23	490197	5.45823e+06	582387128
-123.134	49.2764	3	490247	5.45819e+06	582387128
-123.135	49.2762	6	490208	5.45817e+06	582387128
-123.134	49.2763	12	490218	5.45818e+06	582387128
-123.134	49.2765	10	490254	5.4582e+06	582387128
-123.135	49.2769	-7	490193	5.45824e+06	523285117
-123.135	49.2767	-12	490209	5.45822e+06	523285117
-123.134	49.2765	-16	490223	5.4582e+06	523285117
-123.134	49.2762	-19	490223	5.45817e+06	523285117
-123.134	49.2761	-16	490234	5.45816e+06	523285117
-123.134	49.2759	-12	490249	5.45813e+06	523285117
-123.134	49.2758	-12	490250	5.45812e+06	523285117
-123.133	49.2758	20	490303	5.45813e+06	53399439
-123.134	49.2762	32	490254	5.45816e+06	53399439
-123.134	49.2764	19	490235	5.45819e+06	53399439
-123.135	49.2769	19	490200	5.45825e+06	53399439
-123.133	49.2758	0	490295	5.45813e+06	334242234
-123.134	49.2761	5.5	490269	5.45816e+06	334242234
-123.134	49.2765	7.5	490233	5.4582e+06	334242234
-123.135	49.2768	6.2	490216	5.45823e+06	334242234
-123.133	49.2759	-9	490295	5.45814e+06	515224835
-123.134	49.2761	-1	490265	5.45816e+06	515224835
-123.134	49.2766	-8	490218	5.45821e+06	515224835
-123.135	49.2769	-5	490206	5.45825e+06	515224835
-123.135	49.2763	21.2864	490189	5.45818e+06	227024949
-123.135	49.2764	18.8831	490212	5.4582e+06	227024949
-123.134	49.2765	17.9218	490226	5.4582e+06	227024949
-123.134	49.2766	18.8831	490235	5.45821e+06	227024949
-123.134	49.2766	21.767	490246	5.45822e+06	227024949
-123.134	49.2767	26.0929	490262	5.45822e+06	227024949
-123.134	49.2767	9.75061	490265	5.45822e+06	227024949
-123.134	49.2767	10.7118	490248	5.45823e+06	227024949
-123.134	49.2766	11.6732	490243	5.45822e+06	227024949
-123.134	49.2765	0.618042	490247	5.4582e+06	227024949
-123.134	49.2762	9.2699	490258	5.45817e+06	227024949
-123.134	49.2761	15.0377	490261	5.45816e+06	227024949
-123.134	49.276	19.8444	490262	5.45815e+06	227024949
-123.134	49.276	28.0155	490260	5.45814e+06	227024949
-123.134	49.2759	24.651	490248	5.45814e+06	227024949
-123.134	49.2757	19.3638	490250	5.45811e+06	227024949
-123.134	49.2756	17.9218	490248	5.4581e+06	227024949
-123.134	49.2755	21.767	490244	5.45809e+06	227024949
-123.135	49.2762	39.0707	490184	5.45817e+06	225483863
-123.135	49.2763	39.0707	490186	5.45817e+06	225483863
-123.135	49.2763	38.1094	490208	5.45818e+06	225483863
-123.134	49.2765	34.7449	490243	5.4582e+06	225483863
-123.134	49.2766	33.7834	490260	5.45821e+06	225483863
-123.134	49.2767	18.8831	490263	5.45822e+06	225483863
-123.134	49.2766	15.5184	490255	5.45822e+06	225483863
-123.134	49.2766	14.557	490239	5.45821e+06	225483863
-123.134	49.2766	14.0764	490238	5.45821e+06	225483863
-123.134	49.2766	12.1538	490226	5.45822e+06	225483863
-123.134	49.2766	11.6732	490218	5.45821e+06	225483863
-123.135	49.2766	12.6344	490206	5.45821e+06	225483863
-123.135	49.2765	11.1925	490179	5.4582e+06	225483863
-123.135	49.2765	10.2312	490174	5.4582e+06	225483863
-123.135	49.2765	10.2312	490182	5.45821e+06	225483863
-123.135	49.2766	10.2312	490190	5.45821e+06	225483863
-123.135	49.2766	12.6344	490202	5.45821e+06	225483863
-123.135	49.2766	15.5184	490210	5.45822e+06	225483863
-123.135	49.2766	19.3638	490215	5.45821e+06	225483863
-123.134	49.2766	20.325	490218	5.45821e+06	225483863
-123.134	49.2766	22.2476	490228	5.45822e+06	225483863
-123.134	49.2766	28.9769	490236	5.45821e+06	225483863
-123.134	49.2767	37.1481	490239	5.45822e+06	225483863
-123.134	49.2768	38.1094	490245	5.45823e+06	225483863
-123.134	49.2768	39.0707	490250	5.45824e+06	225483863
-123.134	49.2766	31.8607	490273	5.45821e+06	225483863
-123.134	49.2766	32.3416	490267	5.45821e+06	225483863
-123.134	49.2765	31.3801	490246	5.4582e+06	225483863
-123.134	49.2765	31.8607	490242	5.4582e+06	225483863
-123.134	49.2764	36.1868	490228	5.45819e+06	225483863
-123.135	49.2763	35.7061	490215	5.45818e+06	225483863
-123.135	49.2763	33.3029	490201	5.45818e+06	225483863
-123.135	49.2763	32.3416	490197	5.45818e+06	225483863
-123.135	49.2762	31.3801	490188	5.45817e+06	225483863
-123.135	49.2768	20	490186	5.45823e+06	363161263
-123.135	49.277	17.1	490203	5.45826e+06	330435750
-123.135	49.277	17.9	490206	5.45826e+06	330435750
-123.135	49.2769	17.9	490210	5.45825e+06	330435750
-123.134	49.2768	25.4	490217	5.45824e+06	330435750
-123.134	49.2768	30.8	490220	5.45823e+06	330435750
-123.134	49.2767	30.8	490223	5.45823e+06	330435750
-123.134	49.2767	30.9	490224	5.45822e+06	330435750
-123.134	49.2765	29.1	490231	5.4582e+06	330435750
-123.134	49.2763	27	490247	5.45818e+06	330435750
-123.134	49.2762	24.7	490249	5.45817e+06	330435750
-123.134	49.276	24.2	490262	5.45815e+06	330435750
-123.134	49.276	23.9	490269	5.45814e+06	330435750
-123.134	49.2759	23.9	490275	5.45814e+06	330435750
-123.134	49.2759	19.1	490282	5.45814e+06	330435750
-123.134	49.2765	51.8	490275	5.4582e+06	330435750
-123.134	49.2765	56	490262	5.4582e+06	330435750
-123.134	49.2765	56.1	490251	5.4582e+06	330435750
-123.134	49.2765	39.4	490246	5.4582e+06	330435750
-123.134	49.2764	36.1	490235	5.4582e+06	330435750
-123.134	49.2764	35.8	490226	5.45819e+06	330435750
-123.134	49.2764	34.8	490220	5.45819e+06	330435750
-123.135	49.2764	34.8	490213	5.45819e+06	330435750
-123.135	49.2764	34.8	490202	5.45819e+06	330435750
-123.135	49.2763	33.5	490197	5.45819e+06	330435750
-123.135	49.2763	33.5	490193	5.45818e+06	330435750
-123.134	49.2757	-1.21	490272	5.45811e+06	396119027
-123.134	49.2761	13.6	490252	5.45815e+06	396119027
-123.134	49.2762	12.89	490227	5.45817e+06	396119027
-123.135	49.277	2.3	490181	5.45825e+06	396119027
-123.134	49.2766	28.79	490277	5.45821e+06	396119027
-123.135	49.2762	28.2	490213	5.45817e+06	396119027
-123.135	49.2763	14.8	490216	5.45818e+06	396119027
-123.134	49.2764	17.2	490252	5.4582e+06	396119027
-123.134	49.2761	-19.25	490284	5.45815e+06	199948253
-123.134	49.2758	-6.25	490276	5.45813e+06	199030734
-123.135	49.277	18	490201	5.45826e+06	213640984
-123.135	49.2769	18	490212	5.45824e+06	213640984
-123.134	49.2768	17.75	490218	5.45823e+06	213640984
-123.134	49.2767	17.25	490227	5.45822e+06	213640984
-123.134	49.2765	17	490237	5.45821e+06	213640984
-123.134	49.2764	16.5	490248	5.45819e+06	213640984
-123.134	49.2763	16.25	490256	5.45818e+06	213640984
-123.134	49.2762	15.5	490267	5.45817e+06	213640984
-123.134	49.2761	14.75	490278	5.45815e+06	213640984
-123.133	49.2759	14	490295	5.45814e+06	213640984
-123.133	49.2758	13.75	490305	5.45812e+06	213640984
-123.135	49.2767	6.75	490197	5.45823e+06	211486837
-123.134	49.2763	6.25	490249	5.45818e+06	211486837
-123.134	49.2762	-15.75	490250	5.45817e+06	205675066
-123.135	49.2761	18	490209	5.45816e+06	230353205
-123.134	49.2762	18	490219	5.45817e+06	230353205
-123.134	49.2762	18	490229	5.45817e+06	230353205
-123.134	49.2763	18	490239	5.45818e+06	230353205
-123.134	49.2763	18	490250	5.45818e+06	230353205
-123.134	49.2764	17.75	490267	5.45819e+06	230353205
-123.134	49.2764	17.25	490284	5.4582e+06	230353205
-123.133	49.276	19	490329	5.45814e+06	230353205
-123.133	49.2761	19	490318	5.45815e+06	230353205
-123.133	49.2761	18.5	490307	5.45816e+06	230353205
-123.133	49.2762	18	490295	5.45816e+06	230353205
-123.134	49.2762	17.5	490284	5.45816e+06	230353205
-123.134	49.2761	16.25	490272	5.45816e+06	230353205
-123.134	49.2761	16	490260	5.45816e+06	230353205
-123.134	49.2762	15.75	490245	5.45817e+06	230353205
-123.134	49.2763	15	490234	5.45818e+06	230353205
-123.134	49.2764	14.25	490225	5.45819e+06	230353205
-123.134	49.2766	13.5	490217	5.45821e+06	230353205
-123.135	49.2767	12.75	490209	5.45823e+06	230353205
-123.135	49.2769	12.25	490199	5.45824e+06	230353205
-123.135	49.277	12	490193	5.45825e+06	230353205
-123.135	49.277	11.75	490187	5.45826e+06	230353205
-123.134	49.2769	38.5	490223	5.45824e+06	227017616
-123.133	49.2759	40	490301	5.45814e+06	227017616
-123.133	49.2757	-7	490296	5.45811e+06	85827419
-123.134	49.2758	-6.5	490285	5.45813e+06	85827419
-123.134	49.276	-6.5	490267	5.45815e+06	85827419
-123.134	49.2761	-6.5	490256	5.45815e+06	85827419
-123.134	49.2761	2.25	490246	5.45816e+06	85827419
-123.134	49.2763	3	490222	5.45818e+06	85827419
-123.135	49.2763	0.25	490213	5.45818e+06	85827419
-123.135	49.2766	0.25	490201	5.45821e+06	85827419
-123.135	49.2768	0.25	490195	5.45823e+06	85827419
-123.135	49.277	0.25	490187	5.45826e+06	85827419
-123.135	49.2769	-8.25	490189	5.45824e+06	181898346
-123.135	49.2766	-9	490215	5.45822e+06	181898346
-123.134	49.2763	-5.25	490232	5.45819e+06	181898346
-123.134	49.2761	-5.25	490254	5.45816e+06	181898346
-123.134	49.2759	1	490281	5.45813e+06	181898346
-123.134	49.2764	8	490250	5.4582e+06	181898346
-123.135	49.2763	9	490214	5.45818e+06	181898346
-123.134	49.2759	-14	490230	5.45814e+06	209645286
-123.134	49.2765	-9	490226	5.4582e+06	209645286
-123.135	49.2769	-4	490190	5.45824e+06	209256380
-123.135	49.2766	4.75	490206	5.45822e+06	209256380
-123.134	49.2764	10.25	490222	5.45819e+06	209256380
-123.134	49.2761	16.5	490250	5.45816e+06	209256380
-123.134	49.2759	16.5	490279	5.45813e+06	209256380
-123.135	49.2761	-4	490207	5.45815e+06	64543824
-123.135	49.2761	-4.25	490215	5.45816e+06	64543824
-123.134	49.2761	-4.75	490226	5.45816e+06	64543824
-123.134	49.2761	-6	490239	5.45816e+06	64543824
-123.134	49.2761	-4	490251	5.45816e+06	64543824
-123.134	49.2761	-4	490260	5.45815e+06	64543824
-123.134	49.276	1	490263	5.45814e+06	64543824
-123.134	49.2759	3	490270	5.45813e+06	64543824
-123.134	49.2759	6.5	490280	5.45813e+06	64543824
-123.134	49.2758	10	490286	5.45812e+06	64543824
-123.133	49.2757	11	490295	5.45812e+06	64543824
-123.135	49.2762	4	490192	5.45817e+06	66894787
-123.135	49.2763	4.75	490204	5.45818e+06	66894787
-123.135	49.2763	1.75	490213	5.45818e+06	66894787
-123.134	49.2764	2.25	490222	5.45819e+06	66894787
-123.134	49.2765	2.5	490229	5.4582e+06	66894787
-123.134	49.2766	4.25	490238	5.45821e+06	66894787
-123.134	49.2766	4.25	490247	5.45821e+06	66894787
-123.134	49.2766	3.75	490259	5.45822e+06	66894787
-123.134	49.2769	17	490244	5.45824e+06	66894787
-123.134	49.2768	17	490238	5.45823e+06	66894787
-123.134	49.2767	16.25	490229	5.45823e+06	66894787
-123.134	49.2767	15.75	490220	5.45822e+06	66894787
-123.135	49.2766	12.25	490213	5.45821e+06	66894787
-123.135	49.2765	6.75	490207	5.4582e+06	66894787
-123.135	49.2764	2	490202	5.45819e+06	66894787
-123.135	49.2763	2	490195	5.45818e+06	66894787
-123.135	49.2763	0.75	490185	5.45818e+06	66894787
-123.135	49.2762	40.9934	490214	5.45817e+06	243223401
-123.134	49.2763	40.5128	490225	5.45818e+06	243223401
-123.134	49.2764	38.5901	490227	5.45819e+06	243223401
-123.134	49.2765	36.1868	490236	5.4582e+06	243223401
-123.134	49.2766	35.2255	490246	5.45821e+06	243223401
-123.134	49.2767	36.6675	490266	5.45823e+06	243223401
-123.134	49.2767	42.916	490258	5.45822e+06	243223401
-123.134	49.2767	41.9547	490248	5.45822e+06	243223401
-123.134	49.2766	40.5128	490239	5.45822e+06	243223401
-123.134	49.2766	39.5513	490234	5.45822e+06	243223401
-123.134	49.2767	38.1094	490223	5.45823e+06	243223401
-123.134	49.2767	35.7061	490218	5.45822e+06	243223401
-123.135	49.2766	34.2642	490206	5.45821e+06	243223401
-123.135	49.2766	26.5736	490197	5.45821e+06	243223401
-123.135	49.2765	23.6896	490188	5.45821e+06	243223401
-123.135	49.2765	25.1317	490178	5.4582e+06	243223401
-123.135	49.2765	-12.8405	490164	5.4582e+06	243223401
-123.135	49.2765	-15.7244	490174	5.45821e+06	243223401
-123.135	49.2766	-1.78528	490202	5.45821e+06	243223401
-123.135	49.2766	8.78918	490213	5.45822e+06	243223401
-123.135	49.2767	14.0764	490217	5.45822e+06	243223401
-123.134	49.2767	18.4023	490229	5.45823e+06	243223401
-123.134	49.2766	18.4023	490238	5.45822e+06	243223401
-123.134	49.2767	23.6896	490252	5.45822e+06	243223401
-123.134	49.2768	20.8057	490263	5.45823e+06	243223401
-123.134	49.2765	40.0321	490262	5.45821e+06	243223401
-123.134	49.2765	39.5513	490246	5.4582e+06	243223401
-123.134	49.2764	34.2642	490226	5.45819e+06	243223401
-123.135	49.2763	34.7449	490215	5.45818e+06	243223401
-123.135	49.2763	33.3029	490195	5.45818e+06	243223401
-123.135	49.2762	9	490189	5.45817e+06	216650624
-123.135	49.2763	8.25	490200	5.45818e+06	216650624
-123.135	49.2763	9	490211	5.45818e+06	216650624
-123.134	49.2764	8.5	490223	5.45819e+06	216650624
-123.134	49.2764	7.5	490232	5.45819e+06	216650624
-123.134	49.2765	5.75	490242	5.4582e+06	216650624
-123.134	49.2765	5	490252	5.4582e+06	216650624
-123.134	49.2766	6.5	490259	5.45821e+06	216650624
-123.134	49.2767	9	490264	5.45822e+06	216650624
-123.134	49.2766	10	490264	5.45821e+06	216650624
-123.134	49.2766	11.25	490253	5.45821e+06	216650624
-123.134	49.2765	10	490241	5.4582e+06	216650624
-123.134	49.2765	8	490234	5.4582e+06	216650624
-123.134	49.2764	1.75	490223	5.4582e+06	216650624
-123.135	49.2764	1.25	490213	5.45819e+06	216650624
-123.135	49.2763	1.75	490204	5.45818e+06	216650624
-123.135	49.2763	3.5	490195	5.45818e+06	216650624
-123.135	49.2762	6	490188	5.45817e+06	216650624
-123.135	49.2766	-7.25	490169	5.45821e+06	216650624
-123.135	49.2766	-6.25	490180	5.45821e+06	216650624
-123.135	49.2766	-6	490191	5.45821e+06	216650624
-123.135	49.2766	-5.75	490203	5.45821e+06	216650624
-123.135	49.2766	0.75	490214	5.45821e+06	216650624
-123.134	49.2766	8.75	490224	5.45821e+06	216650624
-123.134	49.2767	15	490232	5.45822e+06	216650624
-123.134	49.2768	17.75	490236	5.45823e+06	216650624
-123.134	49.2767	29.5	490245	5.45823e+06	216650624
-123.134	49.2767	25	490259	5.45822e+06	216650624
-123.134	49.2765	18	490280	5.45821e+06	216650624
-123.134	49.2765	27.25	490276	5.4582e+06	216650624
-123.134	49.2764	28	490266	5.45819e+06	216650624
-123.134	49.2764	22.75	490254	5.45819e+06	216650624
-123.134	49.2763	20.25	490243	5.45818e+06	216650624
-123.134	49.2763	19.25	490232	5.45818e+06	216650624
-123.134	49.2763	13.25	490220	5.45818e+06	216650624
-123.135	49.2763	13.25	490210	5.45818e+06	216650624
-123.135	49.2762	14	490200	5.45817e+06	216650624
-123.135	49.2767	29.2	490206	5.45823e+06	63052568
-123.134	49.2765	29.2	490230	5.45821e+06	63052568
-123.134	49.2762	29.2	490262	5.45817e+06	63052568
-123.134	49.2759	29.2	490289	5.45814e+06	63052568
-123.135	49.2761	31.8	490213	5.45816e+06	71017990
-123.134	49.2763	31	490238	5.45818e+06	71017990
-123.134	49.2764	30.6	490255	5.45819e+06	71017990
-123.133	49.2757	14.4	490298	5.45812e+06	71017990
-123.134	49.2759	13.6	490286	5.45813e+06	71017990
-123.134	49.2763	12.6	490234	5.45818e+06	71017990
-123.135	49.2764	12	490215	5.45819e+06	71017990
-123.135	49.2765	11.8	490205	5.4582e+06	71017990
-123.135	49.2766	11.6	490200	5.45821e+06	71017990
-123.135	49.2765	11.2	490177	5.4582e+06	71017990
-123.135	49.2761	-4.2	490198	5.45816e+06	70835482
-123.134	49.2763	-4.6	490232	5.45817e+06	70835482
-123.134	49.2764	-5.4	490268	5.45819e+06	70835482
-123.133	49.2759	-22.2	490301	5.45813e+06	70835482
-123.134	49.2762	-22.4	490262	5.45817e+06	70835482
-123.134	49.2766	-22.6	490219	5.45822e+06	70835482
-123.135	49.2767	-22.8	490196	5.45822e+06	70835482
-123.135	49.2765	-23.8	490171	5.45821e+06	70835482
-123.135	49.2761	33	490207	5.45816e+06	70538728
-123.134	49.2763	32	490242	5.45818e+06	70538728
-123.134	49.2764	31.2	490277	5.4582e+06	70538728
-123.134	49.276	14	490258	5.45815e+06	70538728
-123.134	49.2763	13.2	490242	5.45818e+06	70538728
-123.134	49.2763	12.8	490230	5.45818e+06	70538728
-123.135	49.2763	12.6	490215	5.45819e+06	70538728
-123.135	49.2764	12	490180	5.45819e+06	70538728
-123.134	49.2762	31.4	490226	5.45817e+06	69200164
-123.134	49.2764	30.4	490260	5.45819e+06	69200164
-123.133	49.2759	11.8	490296	5.45814e+06	69200164
-123.134	49.2762	11.8	490259	5.45817e+06	69200164
-123.134	49.2763	11.8	490227	5.45818e+06	69200164
-123.135	49.2763	11.8	490214	5.45818e+06	69200164
-123.135	49.2765	11.8	490197	5.4582e+06	69200164
-123.135	49.2764	11.2	490175	5.45819e+06	69200164
-123.133	49.2759	9.8	490318	5.45813e+06	66944362
-123.134	49.2759	9.8	490270	5.45814e+06	66944362
-123.134	49.2759	9.8	490231	5.45814e+06	66944362
-123.134	49.2761	9.8	490228	5.45816e+06	66944362
-123.135	49.2762	31.2	490216	5.45817e+06	66633132
-123.134	49.2763	30	490252	5.45818e+06	66633132
-123.134	49.2764	29.6	490270	5.45819e+06	66633132
-123.134	49.2761	12	490285	5.45815e+06	66633132
-123.134	49.2764	11.4	490235	5.45819e+06	66633132
-123.135	49.2765	11.2	490214	5.45821e+06	66633132
-123.135	49.2769	11.2	490199	5.45824e+06	66633132
-123.135	49.2761	-7	490213	5.45815e+06	65137957
-123.134	49.2762	-8	490239	5.45817e+06	65137957
-123.134	49.2764	-8.8	490275	5.45819e+06	65137957
-123.133	49.2759	-26.6	490304	5.45813e+06	65137957
-123.133	49.2761	-27.2	490290	5.45815e+06	65137957
-123.134	49.2762	-27.8	490269	5.45817e+06	65137957
-123.134	49.2763	-28.2	490256	5.45818e+06	65137957
-123.134	49.2766	-28.4	490238	5.45821e+06	65137957
-123.134	49.2769	-28.4	490227	5.45825e+06	65137957
-123.135	49.2771	-28.6	490198	5.45827e+06	65137957
-123.134	49.2762	-9	490218	5.45817e+06	63836300
-123.134	49.2763	-9.4	490239	5.45817e+06	63836300
-123.134	49.2763	-9.8	490246	5.45818e+06	63836300
-123.134	49.2764	-10.8	490275	5.45819e+06	63836300
-123.134	49.2758	-30.8	490286	5.45812e+06	63836300
-123.134	49.276	-30.8	490266	5.45815e+06	63836300
-123.134	49.2762	-30.8	490241	5.45817e+06	63836300
-123.135	49.2765	-30.8	490208	5.4582e+06	63836300
-123.134	49.2762	29.6	490220	5.45817e+06	79704443
-123.134	49.2762	8.4	490242	5.45817e+06	79704443
-123.135	49.2761	35	490206	5.45815e+06	79545048
-123.135	49.2761	34.8	490214	5.45816e+06	79545048
-123.134	49.2762	34.4	490239	5.45817e+06	79545048
-123.134	49.2762	34.2	490245	5.45817e+06	79545048
-123.134	49.2763	33.6	490270	5.45818e+06	79545048
-123.134	49.2763	33.4	490279	5.45818e+06	79545048
-123.134	49.2763	33	490287	5.45818e+06	79545048
-123.133	49.2757	16.6	490298	5.45811e+06	79545048
-123.134	49.2762	15.4	490244	5.45817e+06	79545048
-123.134	49.2763	15.2	490220	5.45819e+06	79545048
-123.135	49.2767	15	490195	5.45823e+06	79545048
-123.134	49.2762	31.4	490222	5.45817e+06	77419368
-123.134	49.2762	31.2	490235	5.45817e+06	77419368
-123.134	49.2763	30.4	490264	5.45818e+06	77419368
-123.134	49.2764	30	490277	5.45819e+06	77419368
-123.134	49.2761	12.8	490268	5.45815e+06	77419368
-123.134	49.2762	12.6	490252	5.45817e+06	77419368
-123.134	49.2763	12.6	490242	5.45818e+06	77419368
-123.134	49.2766	12.4	490219	5.45822e+06	77419368
-123.135	49.277	12.4	490212	5.45825e+06	77419368
-123.135	49.2762	31.2	490210	5.45817e+06	75355032
-123.134	49.2762	31	490227	5.45817e+06	75355032
-123.134	49.2764	30.4	490261	5.45819e+06	75355032
-123.134	49.2764	30	490270	5.4582e+06	75355032
-123.133	49.2758	12.4	490303	5.45812e+06	75355032
-123.133	49.2758	12.2	490299	5.45813e+06	75355032
-123.134	49.2763	11.6	490254	5.45818e+06	75355032
-123.134	49.2764	11.4	490242	5.45819e+06	75355032
-123.135	49.2769	11.2	490194	5.45824e+06	75355032
-123.134	49.2761	31.8	490221	5.45816e+06	72399076
-123.134	49.2761	31.4	490231	5.45816e+06	72399076
-123.134	49.2762	30.8	490249	5.45817e+06	72399076
-123.134	49.2763	30.8	490258	5.45818e+06	72399076
-123.134	49.2764	29.8	490285	5.45819e+06	72399076
-123.133	49.2758	13.4	490293	5.45812e+06	72399076
-123.134	49.2759	13	490280	5.45814e+06	72399076
-123.134	49.2764	12.4	490240	5.45819e+06	72399076
-123.134	49.2765	12.4	490225	5.45821e+06	72399076
-123.135	49.2766	12.2	490208	5.45822e+06	72399076
-123.135	49.2765	12	490193	5.4582e+06	72399076
-123.135	49.2765	11.6	490178	5.4582e+06	72399076
-123.135	49.2761	31.8	490199	5.45816e+06	71442030
-123.134	49.2762	31.4	490225	5.45817e+06	71442030
-123.134	49.2763	31.2	490252	5.45818e+06	71442030
-123.134	49.2765	30.2	490279	5.4582e+06	71442030
-123.133	49.2758	13.8	490299	5.45813e+06	71442030
-123.134	49.2761	13.4	490263	5.45816e+06	71442030
-123.134	49.2764	13.2	490237	5.45819e+06	71442030
-123.135	49.2767	13.2	490206	5.45822e+06	71442030
-123.135	49.2765	12.6	490173	5.45821e+06	71442030
-123.134	49.2761	31.4	490242	5.45815e+06	91646305
-123.134	49.2761	31	490262	5.45816e+06	91646305
-123.133	49.2763	30.4	490300	5.45818e+06	91646305
-123.133	49.2758	13.8	490305	5.45812e+06	91646305
-123.134	49.2758	13.6	490288	5.45813e+06	91646305
-123.134	49.2759	13.6	490272	5.45814e+06	91646305
-123.134	49.2761	13.6	490256	5.45815e+06	91646305
-123.134	49.2763	13.4	490238	5.45818e+06	91646305
-123.135	49.2768	13.4	490191	5.45823e+06	91646305
-123.135	49.2761	33	490193	5.45816e+06	91068920
-123.135	49.2762	32.6	490210	5.45817e+06	91068920
-123.134	49.2764	31.6	490244	5.45819e+06	91068920
-123.134	49.2765	30.8	490279	5.4582e+06	91068920
-123.134	49.2759	14.4	490284	5.45813e+06	91068920
-123.134	49.2759	14	490274	5.45814e+06	91068920
-123.134	49.2761	13.2	490258	5.45816e+06	91068920
-123.134	49.2763	12.6	490235	5.45818e+06	91068920
-123.135	49.2767	12.4	490205	5.45822e+06	91068920
-123.135	49.2769	12.2	490186	5.45825e+06	91068920
-123.135	49.2762	68.6	490214	5.45817e+06	89502369
-123.134	49.2763	68.2	490232	5.45818e+06	89502369
-123.134	49.2765	67.4	490270	5.4582e+06	89502369
-123.133	49.2758	50.6	490295	5.45812e+06	89502369
-123.134	49.276	49.8	490273	5.45814e+06	89502369
-123.134	49.2761	49.4	490257	5.45816e+06	89502369
-123.135	49.2768	48.6	490196	5.45824e+06	89502369
-123.135	49.2762	0.2	490211	5.45817e+06	88909275
-123.134	49.2764	-1.2	490268	5.45819e+06	88909275
-123.134	49.2765	-18.6	490229	5.45821e+06	88909275
-123.134	49.2762	34.2	490221	5.45817e+06	87858656
-123.134	49.2763	33.8	490239	5.45818e+06	87858656
-123.134	49.2765	33.4	490275	5.4582e+06	87858656
-123.133	49.2762	21	490310	5.45817e+06	87858656
-123.133	49.2762	20.2	490300	5.45817e+06	87858656
-123.133	49.2762	19.6	490294	5.45817e+06	87858656
-123.133	49.2762	19.4	490291	5.45816e+06	87858656
-123.134	49.276	18.6	490274	5.45815e+06	87858656
-123.134	49.276	18	490268	5.45814e+06	87858656
-123.134	49.2761	17	490256	5.45815e+06	87858656
-123.134	49.2761	16.8	490251	5.45816e+06	87858656
-123.134	49.2764	16	490231	5.45819e+06	87858656
-123.134	49.2765	15.6	490217	5.45821e+06	87858656
-123.135	49.2769	15.2	490194	5.45825e+06	87858656
-123.135	49.2762	33.4	490216	5.45817e+06	87434095
-123.134	49.2763	32.8	490238	5.45818e+06	87434095
-123.134	49.2764	31.8	490267	5.45819e+06	87434095
-123.133	49.2758	15.8	490306	5.45813e+06	87434095
-123.133	49.276	14.6	490290	5.45815e+06	87434095
-123.134	49.2761	14.2	490281	5.45816e+06	87434095
-123.134	49.2762	13.6	490267	5.45817e+06	87434095
-123.134	49.2766	13	490227	5.45821e+06	87434095
-123.135	49.2761	33.4	490211	5.45816e+06	87185404
-123.134	49.2762	33.2	490227	5.45817e+06	87185404
-123.134	49.2764	32.6	490259	5.45819e+06	87185404
-123.134	49.2764	32	490270	5.4582e+06	87185404
-123.133	49.2759	14.2	490297	5.45814e+06	87185404
-123.134	49.2763	13.4	490261	5.45818e+06	87185404
-123.134	49.2763	13.4	490256	5.45819e+06	87185404
-123.135	49.2768	13	490198	5.45824e+06	87185404
-123.135	49.2762	13.2	490193	5.45817e+06	86850904
-123.134	49.2764	12.6	490228	5.45819e+06	86850904
-123.134	49.2765	12.2	490245	5.4582e+06	86850904
-123.133	49.2759	-6.8	490305	5.45813e+06	86850904
-123.133	49.2759	-6.8	490301	5.45814e+06	86850904
-123.134	49.2762	-7.4	490277	5.45817e+06	86850904
-123.134	49.2765	-7.8	490235	5.45821e+06	86850904
-123.134	49.2767	-7.8	490219	5.45823e+06	86850904
-123.135	49.2762	28.2	490211	5.45817e+06	86191865
-123.134	49.2765	27	490278	5.4582e+06	86191865
-123.134	49.2759	10.2	490289	5.45814e+06	86191865
-123.134	49.2764	8.6	490234	5.45819e+06	86191865
-123.135	49.2769	8	490199	5.45825e+06	86191865
-123.134	49.2763	29.4	490248	5.45819e+06	85157449
-123.134	49.2765	29	490282	5.4582e+06	85157449
-123.133	49.2759	12	490298	5.45813e+06	85157449
-123.134	49.2762	11	490261	5.45816e+06	85157449
-123.134	49.2763	10.8	490247	5.45818e+06	85157449
-123.135	49.2766	10.6	490213	5.45821e+06	85157449
-123.135	49.277	10.4	490185	5.45825e+06	85157449
-123.135	49.2761	33	490197	5.45816e+06	84877454
-123.134	49.2763	32.4	490234	5.45818e+06	84877454
-123.134	49.2764	32.2	490243	5.45819e+06	84877454
-123.134	49.2765	31.4	490273	5.4582e+06	84877454
-123.133	49.2758	15	490304	5.45812e+06	84877454
-123.134	49.2759	14.4	490281	5.45814e+06	84877454
-123.134	49.2761	14.2	490261	5.45816e+06	84877454
-123.134	49.2763	13.8	490227	5.45818e+06	84877454
-123.134	49.2763	13.8	490218	5.45818e+06	84877454
-123.134	49.2763	13.8	490218	5.45818e+06	84877454
-123.135	49.2762	32.6	490212	5.45816e+06	84877461
-123.134	49.2762	32.4	490226	5.45817e+06	84877461
-123.134	49.2763	31.8	490257	5.45819e+06	84877461
-123.133	49.2759	14.2	490290	5.45814e+06	84877461
-123.134	49.276	14	490285	5.45814e+06	84877461
-123.135	49.2767	13.2	490195	5.45822e+06	84877461
-123.135	49.2762	30.2	490204	5.45816e+06	84877471
-123.134	49.2763	29.6	490238	5.45818e+06	84877471
-123.134	49.2764	29.2	490253	5.45819e+06	84877471
-123.134	49.2764	28.8	490267	5.4582e+06	84877471
-123.133	49.2758	11.6	490297	5.45812e+06	84877471
-123.134	49.2764	10.8	490226	5.45819e+06	84877471
-123.135	49.2768	10.6	490205	5.45823e+06	84877471
-123.134	49.2765	32.4	490264	5.45821e+06	83742792
-123.135	49.2763	33.8	490214	5.45818e+06	83742792
-123.134	49.2763	44.6	490253	5.45818e+06	83742792
-123.133	49.2758	29	490299	5.45813e+06	83742792
-123.134	49.2765	26.4	490222	5.4582e+06	83742792
-123.134	49.2762	33	490223	5.45817e+06	83742810
-123.134	49.2763	32.6	490242	5.45818e+06	83742810
-123.134	49.2764	32	490268	5.45819e+06	83742810
-123.133	49.2758	15.6	490309	5.45813e+06	83742810
-123.133	49.2761	14.8	490291	5.45815e+06	83742810
-123.134	49.2761	14.4	490278	5.45816e+06	83742810
-123.134	49.2763	13.8	490227	5.45818e+06	83742810
-123.135	49.2764	13.6	490214	5.45819e+06	83742810
-123.135	49.2765	13.6	490205	5.4582e+06	83742810
-123.135	49.2768	13.4	490172	5.45824e+06	83742810
-123.135	49.2761	30.8	490210	5.45816e+06	82030043
-123.134	49.2762	30.8	490228	5.45817e+06	82030043
-123.134	49.2764	30	490274	5.45819e+06	82030043
-123.134	49.2761	11.6	490266	5.45816e+06	82030043
-123.134	49.2763	11.4	490246	5.45818e+06	82030043
-123.135	49.2767	11	490198	5.45822e+06	82030043
-123.135	49.2761	34	490202	5.45816e+06	76289570
-123.134	49.2762	33.4	490232	5.45817e+06	76289570
-123.134	49.2763	33.2	490250	5.45818e+06	76289570
-123.134	49.2765	32.8	490285	5.4582e+06	76289570
-123.133	49.2761	15.4	490310	5.45815e+06	76289570
-123.134	49.2765	14.8	490273	5.4582e+06	76289570
-123.134	49.2767	14.6	490235	5.45823e+06	76289570
-123.134	49.2768	14.6	490230	5.45823e+06	76289570
-123.134	49.2769	14.6	490220	5.45824e+06	76289570
-123.135	49.2761	24.2	490198	5.45815e+06	203032186
-123.134	49.2762	23.6	490227	5.45817e+06	203032186
-123.134	49.2763	23.4	490257	5.45818e+06	203032186
-123.134	49.2764	21.8	490280	5.45819e+06	203032186
-123.133	49.2762	8.4	490298	5.45817e+06	203032186
-123.134	49.2761	5.8	490284	5.45815e+06	203032186
-123.134	49.2761	4.6	490270	5.45816e+06	203032186
-123.134	49.2762	3.4	490255	5.45817e+06	203032186
-123.134	49.2763	4.2	490244	5.45819e+06	203032186
-123.134	49.2765	4.2	490228	5.45821e+06	203032186
-123.134	49.2767	4	490217	5.45823e+06	203032186
-123.135	49.2769	4	490201	5.45825e+06	203032186
-123.135	49.2762	24	490215	5.45817e+06	202144537
-123.134	49.2764	22.6	490246	5.45819e+06	202144537
-123.134	49.2765	21.2	490278	5.4582e+06	202144537
-123.134	49.2759	5.4	490285	5.45813e+06	202144537
-123.134	49.2762	4.6	490253	5.45817e+06	202144537
-123.134	49.2764	4.6	490231	5.4582e+06	202144537
-123.135	49.2767	4.2	490212	5.45823e+06	202144537
-123.135	49.277	5.6	490193	5.45826e+06	202144537
-123.135	49.2761	24.6	490213	5.45816e+06	201731951
-123.134	49.2761	3.4	490267	5.45816e+06	201731951
-123.135	49.277	2.2	490201	5.45826e+06	201731951
-123.134	49.2762	26.8	490222	5.45816e+06	196682089
-123.134	49.2763	25.6	490248	5.45818e+06	196682089
-123.134	49.2764	23.8	490283	5.4582e+06	196682089
-123.134	49.2759	6.8	490287	5.45813e+06	196682089
-123.134	49.2761	6.8	490264	5.45816e+06	196682089
-123.134	49.2764	6.6	490246	5.45819e+06	196682089
-123.134	49.2766	6.2	490227	5.45822e+06	196682089
-123.135	49.2768	6.4	490213	5.45824e+06	196682089
-123.135	49.2771	6.4	490194	5.45827e+06	196682089
-123.135	49.2761	22.8	490209	5.45816e+06	195965732
-123.134	49.2762	22.2	490233	5.45817e+06	195965732
-123.134	49.2764	20.6	490267	5.45819e+06	195965732
-123.133	49.2758	3.8	490303	5.45812e+06	195965732
-123.134	49.2759	3.4	490286	5.45814e+06	195965732
-123.134	49.2761	3.2	490269	5.45816e+06	195965732
-123.134	49.2763	2.6	490250	5.45818e+06	195965732
-123.134	49.2765	2.6	490237	5.4582e+06	195965732
-123.134	49.2768	3.2	490219	5.45823e+06	195965732
-123.135	49.2769	3.2	490206	5.45825e+06	195965732
-123.135	49.277	4	490202	5.45825e+06	195965732
-123.135	49.277	4.2	490201	5.45826e+06	195965732
-123.135	49.2771	3.4	490196	5.45826e+06	195965732
-123.135	49.2762	26.2	490216	5.45816e+06	195965807
-123.134	49.2763	24	490242	5.45818e+06	195965807
-123.134	49.2764	22	490278	5.45819e+06	195965807
-123.133	49.2759	29.8	490292	5.45813e+06	195965807
-123.134	49.2761	30.8	490269	5.45815e+06	195965807
-123.134	49.2762	30.8	490253	5.45817e+06	195965807
-123.134	49.2765	31.8	490236	5.4582e+06	195965807
-123.134	49.2767	32.4	490222	5.45822e+06	195965807
-123.135	49.2769	32.6	490208	5.45824e+06	195965807
-123.134	49.2762	22.6	490237	5.45817e+06	193888846
-123.133	49.2758	3.4	490304	5.45812e+06	193888846
-123.134	49.2761	3.4	490260	5.45816e+06	193888846
-123.134	49.2766	2.4	490222	5.45821e+06	193888846
-123.135	49.2761	24.2	490212	5.45816e+06	193490313
-123.134	49.2763	22.6	490255	5.45818e+06	193490313
-123.133	49.2758	3.8	490294	5.45813e+06	193490313
-123.134	49.276	4	490268	5.45815e+06	193490313
-123.134	49.2763	3.2	490238	5.45818e+06	193490313
-123.134	49.2766	2.8	490220	5.45821e+06	193490313
-123.135	49.2769	2.8	490199	5.45825e+06	193490313
-123.134	49.2761	25.2	490218	5.45816e+06	193052622
-123.134	49.2763	23.8	490263	5.45819e+06	193052622
-123.133	49.2758	6.2	490303	5.45813e+06	193052622
-123.134	49.276	6.6	490282	5.45815e+06	193052622
-123.134	49.2762	6.2	490256	5.45817e+06	193052622
-123.134	49.2765	6.6	490234	5.4582e+06	193052622
-123.134	49.2767	6.4	490217	5.45823e+06	193052622
-123.135	49.277	6.2	490195	5.45826e+06	193052622
-123.135	49.2761	27	490201	5.45815e+06	190877858
-123.134	49.2763	26.2	490243	5.45817e+06	190877858
-123.134	49.2764	24.8	490280	5.45819e+06	190877858
-123.134	49.2759	6.4	490278	5.45814e+06	190877858
-123.134	49.2761	8.2	490253	5.45816e+06	190877858
-123.134	49.2765	6.4	490228	5.4582e+06	190877858
-123.135	49.2767	6.4	490209	5.45823e+06	190877858
-123.135	49.2761	26.6	490197	5.45815e+06	190410641
-123.134	49.2763	25.2	490242	5.45818e+06	190410641
-123.133	49.2758	6.8	490296	5.45812e+06	190410641
-123.134	49.276	7.2	490268	5.45815e+06	190410641
-123.134	49.2763	5.8	490242	5.45818e+06	190410641
-123.134	49.2766	6.6	490219	5.45822e+06	190410641
-123.135	49.2769	6.6	490198	5.45825e+06	190410641
-123.134	49.2762	21.2	490226	5.45817e+06	190410675
-123.134	49.2763	20.4	490255	5.45818e+06	190410675
-123.133	49.2757	5.2	490299	5.45812e+06	190410675
-123.134	49.2759	5.4	490278	5.45814e+06	190410675
-123.134	49.276	6.2	490265	5.45815e+06	190410675
-123.134	49.2762	4.8	490249	5.45817e+06	190410675
-123.134	49.2763	4.8	490237	5.45818e+06	190410675
-123.134	49.2766	5.2	490219	5.45821e+06	190410675
-123.135	49.2768	5.2	490201	5.45824e+06	190410675
-123.135	49.2761	23.2	490208	5.45816e+06	189712257
-123.134	49.2763	21.6	490241	5.45818e+06	189712257
-123.134	49.2764	20	490269	5.45819e+06	189712257
-123.133	49.2759	3.8	490292	5.45813e+06	189712257
-123.134	49.2761	4	490265	5.45815e+06	189712257
-123.134	49.2763	2.8	490251	5.45818e+06	189712257
-123.134	49.2764	2.8	490236	5.4582e+06	189712257
-123.134	49.2766	3	490222	5.45822e+06	189712257
-123.135	49.2769	3.2	490202	5.45825e+06	189712257
-123.134	49.2764	26.8	490281	5.45819e+06	187787352
-123.134	49.2763	8.6	490253	5.45818e+06	187787352
-123.135	49.2761	32.8	490199	5.45815e+06	187738035
-123.134	49.2762	32.2	490229	5.45817e+06	187738035
-123.134	49.2764	30.6	490261	5.45819e+06	187738035
-123.133	49.2759	14.2	490291	5.45813e+06	187738035
-123.134	49.276	14	490272	5.45815e+06	187738035
-123.134	49.2762	14	490252	5.45817e+06	187738035
-123.134	49.2765	13.6	490235	5.4582e+06	187738035
-123.134	49.2767	13.8	490217	5.45823e+06	187738035
-123.135	49.277	13.4	490198	5.45826e+06	187738035
-123.134	49.2763	17.2	490243	5.45818e+06	185282329
-123.134	49.2764	34	490286	5.45819e+06	185282329
-123.134	49.2763	20	490256	5.45818e+06	184909092
-123.134	49.2759	1.4	490287	5.45814e+06	184909092
-123.135	49.277	-0.8	490198	5.45825e+06	184909092
-123.134	49.2763	25.6	490257	5.45818e+06	184502908
-123.134	49.2761	5.6	490274	5.45815e+06	184502908
-123.134	49.2764	4.8	490243	5.45819e+06	184502908
-123.134	49.2767	5.2	490217	5.45823e+06	184502908
-123.134	49.2764	29.2	490278	5.45819e+06	214643070
-123.134	49.2762	11.8	490241	5.45817e+06	214643070
-123.135	49.2761	26.8	490201	5.45816e+06	213913336
-123.134	49.2762	25.6	490231	5.45817e+06	213913336
-123.134	49.2764	24.2	490260	5.45819e+06	213913336
-123.133	49.2758	5.8	490300	5.45813e+06	213913336
-123.134	49.276	6.8	490276	5.45815e+06	213913336
-123.134	49.2763	6.4	490247	5.45818e+06	213913336
-123.134	49.2765	7	490229	5.4582e+06	213913336
-123.135	49.2768	6.8	490207	5.45824e+06	213913336
-123.135	49.2762	32.2	490216	5.45816e+06	213154851
-123.134	49.2763	30.2	490250	5.45818e+06	213154851
-123.134	49.2764	29.2	490276	5.45819e+06	213154851
-123.134	49.276	11.4	490286	5.45814e+06	213154851
-123.134	49.2761	12.8	490267	5.45816e+06	213154851
-123.134	49.2763	12	490249	5.45818e+06	213154851
-123.134	49.2766	11.6	490228	5.45821e+06	213154851
-123.135	49.2768	12	490214	5.45823e+06	213154851
-123.135	49.277	11	490196	5.45826e+06	213154851
-123.135	49.2761	33.8	490196	5.45816e+06	213154886
-123.134	49.2763	32.8	490236	5.45818e+06	213154886
-123.134	49.2764	31	490268	5.45819e+06	213154886
-123.133	49.2759	16	490300	5.45813e+06	213154886
-123.134	49.276	15.8	490282	5.45815e+06	213154886
-123.134	49.2761	15.6	490267	5.45816e+06	213154886
-123.134	49.2763	14.8	490254	5.45818e+06	213154886
-123.134	49.2765	14.6	490236	5.4582e+06	213154886
-123.134	49.2767	13.8	490219	5.45823e+06	213154886
-123.135	49.277	15.6	490198	5.45826e+06	213154886
-123.135	49.2761	26.6	490201	5.45815e+06	208158899
-123.134	49.2762	26.8	490225	5.45817e+06	208158899
-123.134	49.2763	25.6	490256	5.45818e+06	208158899
-123.134	49.2764	24.4	490280	5.45819e+06	208158899
-123.134	49.2759	8.6	490284	5.45813e+06	208158899
-123.134	49.2761	8.6	490260	5.45816e+06	208158899
-123.134	49.2763	8	490245	5.45818e+06	208158899
-123.134	49.2765	8.4	490232	5.4582e+06	208158899
-123.135	49.2768	8.6	490214	5.45823e+06	208158899
-123.135	49.277	9.2	490199	5.45825e+06	208158899
-123.134	49.2762	28.4	490218	5.45816e+06	207675821
-123.134	49.2763	27	490243	5.45818e+06	207675821
-123.134	49.2764	26	490277	5.45819e+06	207675821
-123.134	49.2759	11.6	490289	5.45813e+06	207675821
-123.134	49.276	10.8	490264	5.45815e+06	207675821
-123.134	49.2763	10.4	490244	5.45817e+06	207675821
-123.134	49.2764	10.6	490232	5.45819e+06	207675821
-123.135	49.2767	10.6	490214	5.45822e+06	207675821
-123.135	49.2769	11.4	490200	5.45824e+06	207675821
-123.133	49.2758	9	490303	5.45812e+06	204759045
-123.135	49.2769	8.4	490199	5.45825e+06	204759045
-123.134	49.2767	-12	490230	5.45823e+06	203031857
-123.134	49.2762	23.4	490236	5.45817e+06	201138122
-123.134	49.2764	22.2	490279	5.45819e+06	201138122
-123.133	49.276	4.8	490294	5.45815e+06	201138122
-123.134	49.2762	4	490272	5.45817e+06	201138122
-123.134	49.2764	3.2	490257	5.45819e+06	201138122
-123.134	49.2767	3	490235	5.45822e+06	201138122
-123.134	49.2769	3	490217	5.45825e+06	201138122
-123.134	49.2762	3.8	490227	5.45817e+06	199517791
-123.134	49.2761	-14.4	490261	5.45816e+06	199517791
-123.134	49.2766	-15.6	490220	5.45822e+06	199517791
-123.134	49.2763	30.2	490262	5.45818e+06	199077660
-123.134	49.2761	12.6	490265	5.45816e+06	199077660
-123.135	49.2769	12.8	490206	5.45825e+06	199077660
-123.135	49.2762	22.2	490208	5.45816e+06	198866482
-123.134	49.2764	20.6	490253	5.45819e+06	198866482
-123.133	49.2759	1.4	490292	5.45813e+06	198866482
-123.134	49.2761	2.2	490271	5.45815e+06	198866482
-123.134	49.2763	1.8	490246	5.45818e+06	198866482
-123.134	49.2765	1.8	490231	5.45821e+06	198866482
-123.135	49.2768	1.6	490214	5.45823e+06	198866482
-123.135	49.277	1.4	490194	5.45826e+06	198866482
-123.134	49.2765	44.4	490247	5.4582e+06	198087871
-123.134	49.2763	24.4	490244	5.45818e+06	198087871
-123.134	49.2767	5.6	490221	5.45822e+06	198087871
-123.135	49.2761	24.4	490204	5.45815e+06	194251712
-123.134	49.2762	24.4	490226	5.45816e+06	194251712
-123.134	49.2763	23.8	490248	5.45818e+06	194251712
-123.134	49.2764	22.6	490279	5.45819e+06	194251712
-123.133	49.2758	4.2	490305	5.45813e+06	194251712
-123.134	49.2759	4.2	490287	5.45814e+06	194251712
-123.134	49.2761	3.6	490267	5.45816e+06	194251712
-123.134	49.2763	3.8	490246	5.45818e+06	194251712
-123.134	49.2765	3.4	490231	5.4582e+06	194251712
-123.135	49.2767	3.4	490217	5.45823e+06	194251712
-123.135	49.277	3.2	490197	5.45826e+06	194251712
-123.135	49.2761	32	490213	5.45816e+06	223965244
-123.134	49.2762	30	490236	5.45817e+06	223965244
-123.134	49.2764	30	490260	5.45819e+06	223965244
-123.134	49.2765	30	490284	5.4582e+06	223965244
-123.133	49.2758	14	490296	5.45812e+06	223965244
-123.134	49.2759	14	490277	5.45814e+06	223965244
-123.134	49.2762	13	490256	5.45816e+06	223965244
-123.134	49.2763	13	490246	5.45818e+06	223965244
-123.134	49.2767	13	490217	5.45822e+06	223965244
-123.135	49.2762	38	490215	5.45816e+06	221461589
-123.134	49.2763	35	490238	5.45818e+06	221461589
-123.134	49.2764	35	490262	5.45819e+06	221461589
-123.134	49.2765	35	490285	5.4582e+06	221461589
-123.133	49.2757	19	490292	5.45812e+06	221461589
-123.134	49.2761	19	490258	5.45816e+06	221461589
-123.135	49.2767	17	490216	5.45823e+06	221461589
-123.135	49.2771	17	490191	5.45826e+06	221461589
-123.135	49.2761	42	490196	5.45816e+06	220996560
-123.134	49.2762	42	490223	5.45817e+06	220996560
-123.134	49.2764	39	490270	5.45819e+06	220996560
-123.134	49.276	22.63	490270	5.45815e+06	220996560
-123.134	49.2764	23	490237	5.45819e+06	220996560
-123.135	49.2767	23	490214	5.45823e+06	220996560
-123.134	49.2763	28.6	490254	5.45818e+06	217759105
-123.134	49.2761	11.6	490263	5.45816e+06	217759105
-123.135	49.2768	11	490211	5.45824e+06	217759105
-123.135	49.2761	30	490216	5.45816e+06	216766357
-123.134	49.2763	29	490249	5.45818e+06	216766357
-123.134	49.2764	27.6	490275	5.45819e+06	216766357
-123.133	49.2758	10.8	490304	5.45812e+06	216766357
-123.134	49.276	9	490289	5.45814e+06	216766357
-123.134	49.2761	10.8	490265	5.45816e+06	216766357
-123.134	49.2764	9.8	490246	5.45819e+06	216766357
-123.134	49.2766	9.6	490230	5.45821e+06	216766357
-123.135	49.2768	9.8	490212	5.45824e+06	216766357
-123.135	49.277	10.2	490195	5.45826e+06	216766357
-123.135	49.2761	33.4	490210	5.45816e+06	216766399
-123.134	49.276	14.2	490283	5.45814e+06	216766399
-123.134	49.2764	15	490238	5.45819e+06	216766399
-123.135	49.2771	15.4	490192	5.45826e+06	216766399
-123.133	49.2759	-7.6	490307	5.45813e+06	246913598
-123.134	49.2762	-7.6	490271	5.45816e+06	246913598
-123.134	49.2765	-8	490240	5.4582e+06	246913598
-123.135	49.2768	-8.2	490212	5.45824e+06	246913598
-123.134	49.2762	26.6	490218	5.45817e+06	246913798
-123.134	49.2763	24.4	490255	5.45818e+06	246913798
-123.134	49.2764	23.8	490282	5.4582e+06	246913798
-123.133	49.2759	6.2	490307	5.45814e+06	246913798
-123.134	49.2762	6	490285	5.45817e+06	246913798
-123.134	49.2763	6.2	490273	5.45819e+06	246913798
-123.134	49.2766	5.6	490256	5.45821e+06	246913798
-123.134	49.2769	5.8	490236	5.45824e+06	246913798
-123.134	49.2771	5.4	490222	5.45827e+06	246913798
-123.134	49.2762	24.8	490234	5.45817e+06	246914009
-123.134	49.2764	23.8	490267	5.45819e+06	246914009
-123.134	49.276	6.8	490282	5.45814e+06	246914009
-123.134	49.2762	6.2	490259	5.45816e+06	246914009
-123.134	49.2764	6.2	490240	5.45819e+06	246914009
-123.134	49.2766	6.2	490222	5.45822e+06	246914009
-123.135	49.2769	5.8	490204	5.45825e+06	246914009
-123.135	49.2761	22.2	490201	5.45816e+06	246914350
-123.134	49.2762	21	490239	5.45817e+06	246914350
-123.134	49.2764	19.4	490267	5.45819e+06	246914350
-123.134	49.276	2.6	490284	5.45814e+06	246914350
-123.134	49.2762	2	490264	5.45816e+06	246914350
-123.134	49.2764	2.2	490243	5.45819e+06	246914350
-123.134	49.2767	1.8	490221	5.45822e+06	246914350
-123.135	49.277	2.8	490200	5.45826e+06	246914350
-123.135	49.2761	27.6	490202	5.45816e+06	246914568
-123.134	49.2763	25.6	490245	5.45818e+06	246914568
-123.134	49.2765	24.6	490280	5.4582e+06	246914568
-123.133	49.276	8.2	490302	5.45815e+06	246914568
-123.134	49.2761	8.6	490285	5.45816e+06	246914568
-123.134	49.2763	7.6	490260	5.45819e+06	246914568
-123.134	49.2766	7.4	490241	5.45821e+06	246914568
-123.134	49.2769	7	490219	5.45824e+06	246914568
-123.135	49.2771	7.6	490199	5.45827e+06	246914568
-123.134	49.2763	29	490237	5.45818e+06	352986441
-123.134	49.2762	10	490259	5.45817e+06	352986441
-123.135	49.2761	34	490204	5.45816e+06	351924158
-123.134	49.2765	34	490274	5.4582e+06	351924158
-123.134	49.2764	13	490224	5.4582e+06	351924158
-123.135	49.2761	29	490208	5.45816e+06	347985496
-123.134	49.2763	28.78	490239	5.45818e+06	347985496
-123.134	49.2764	28	490261	5.45819e+06	347985496
-123.133	49.2758	12	490291	5.45812e+06	347985496
-123.134	49.2762	12	490252	5.45817e+06	347985496
-123.134	49.2764	12	490227	5.4582e+06	347985496
-123.135	49.277	11	490193	5.45825e+06	347985496
-123.135	49.2761	33.6	490214	5.45816e+06	347559731
-123.134	49.2758	17	490245	5.45812e+06	347559731
-123.134	49.2762	46.6	490227	5.45817e+06	344021801
-123.134	49.276	27.4	490280	5.45814e+06	344021801
-123.134	49.2764	26.4	490240	5.45819e+06	344021801
-123.135	49.2768	26.2	490209	5.45824e+06	344021801
-123.134	49.2764	33.42	490269	5.45819e+06	339429275
-123.134	49.2766	17	490221	5.45821e+06	339429275
-123.135	49.2761	32	490195	5.45815e+06	339429144
-123.134	49.2762	32	490229	5.45817e+06	339429144
-123.134	49.2764	32	490264	5.45819e+06	339429144
-123.134	49.2759	11	490275	5.45814e+06	339429144
-123.134	49.2763	12	490239	5.45818e+06	339429144
-123.135	49.2767	12	490216	5.45822e+06	339429144
-123.134	49.2762	24	490236	5.45817e+06	335695240
-123.134	49.2764	24	490282	5.45819e+06	335695240
-123.134	49.276	7	490268	5.45815e+06	335695240
-123.135	49.2768	7	490207	5.45824e+06	335695240
-123.135	49.2761	26.95	490207	5.45816e+06	332869341
-123.134	49.2764	26	490276	5.45819e+06	332869341
-123.134	49.2767	8	490222	5.45822e+06	332869341
-123.135	49.2762	45	490216	5.45816e+06	331155940
-123.134	49.2764	43	490271	5.45819e+06	331155940
-123.134	49.2761	24	490273	5.45816e+06	331155940
-123.135	49.2769	24	490200	5.45824e+06	331155940
-123.134	49.2761	30.14	490218	5.45816e+06	329912602
-123.134	49.2762	30	490234	5.45817e+06	329912602
-123.134	49.2763	28	490253	5.45818e+06	329912602
-123.134	49.2764	28	490270	5.45819e+06	329912602
-123.134	49.2764	27	490287	5.4582e+06	329912602
-123.133	49.2757	12	490294	5.45811e+06	329912602
-123.134	49.2759	12	490277	5.45813e+06	329912602
-123.134	49.2762	12	490252	5.45816e+06	329912602
-123.134	49.2765	12	490222	5.4582e+06	329912602
-123.135	49.277	12	490191	5.45826e+06	329912602
-123.135	49.2762	31	490215	5.45816e+06	362136413
-123.134	49.2762	30.52	490236	5.45817e+06	362136413
-123.134	49.2764	30	490264	5.45819e+06	362136413
-123.134	49.2758	11.48	490278	5.45813e+06	362136413
-123.134	49.2763	12	490240	5.45818e+06	362136413
-123.135	49.2767	12	490214	5.45822e+06	362136413
-123.134	49.2764	29	490268	5.4582e+06	70014953
-123.133	49.2758	34	490304	5.45812e+06	70014953
-123.134	49.2762	8	490218	5.45817e+06	213120047
-123.134	49.2763	7	490250	5.45818e+06	213120047
-123.134	49.2764	6	490275	5.45819e+06	213120047
-123.134	49.276	-5	490278	5.45815e+06	213120047
-123.134	49.2762	-7	490251	5.45817e+06	213120047
-123.134	49.2765	-4	490229	5.4582e+06	213120047
-123.135	49.2768	0	490211	5.45823e+06	213120047
-123.134	49.2762	17	490238	5.45817e+06	206727245
-123.134	49.2765	-2	490235	5.45821e+06	206727245
-123.134	49.2765	13	490256	5.45821e+06	206727245
-123.134	49.2762	8	490220	5.45816e+06	197437291
-123.133	49.276	28	490291	5.45814e+06	197437291
-123.135	49.2769	2	490198	5.45825e+06	197437291
-123.133	49.2762	10	490305	5.45817e+06	228405713
-123.134	49.2762	8	490283	5.45816e+06	228405713
-123.134	49.2764	6	490241	5.45819e+06	228405713
-123.134	49.2766	6	490222	5.45822e+06	228405713
-123.134	49.2762	7	490223	5.45817e+06	225071377
-123.133	49.2762	6	490312	5.45817e+06	225071377
-123.133	49.2763	6	490293	5.45817e+06	225071377
-123.134	49.2762	7	490255	5.45817e+06	225071377
-123.135	49.2768	6	490213	5.45823e+06	225071377
-123.134	49.2764	11	490228	5.45819e+06	225071377
-123.135	49.277	-3	490181	5.45825e+06	82841547
-123.135	49.2768	-5	490199	5.45824e+06	82841547
-123.135	49.2768	-7	490203	5.45823e+06	82841547
-123.134	49.2767	7	490220	5.45822e+06	82841547
-123.134	49.2766	9	490228	5.45822e+06	82841547
-123.134	49.2766	10	490246	5.45821e+06	82841547
-123.134	49.2766	17	490261	5.45821e+06	82841547
-123.134	49.2765	13	490266	5.4582e+06	82841547
-123.134	49.2765	6	490266	5.4582e+06	82841547
-123.134	49.2763	8	490268	5.45818e+06	82841547
-123.134	49.2762	1	490268	5.45817e+06	82841547
-123.134	49.2762	-2	490269	5.45816e+06	82841547
-123.134	49.276	0	490270	5.45815e+06	82841547
-123.134	49.2759	-7	490276	5.45813e+06	82841547
-123.134	49.2758	-4	490279	5.45813e+06	82841547
-123.134	49.2757	2	490281	5.45812e+06	82841547
-123.134	49.2757	4	490285	5.45811e+06	82841547
-123.134	49.2758	24.4	490277	5.45812e+06	74808953
-123.134	49.276	14.1	490261	5.45814e+06	74808953
-123.134	49.2762	23.9	490220	5.45817e+06	74808953
-123.135	49.2766	13.9	490201	5.45822e+06	74808953
-123.135	49.2769	16.6	490185	5.45824e+06	74808953
-123.134	49.2765	29.7	490248	5.4582e+06	74808953
-123.134	49.2763	34.9	490220	5.45818e+06	74808953
-123.135	49.2763	28.4	490189	5.45818e+06	74808953
-123.134	49.2765	36.5	490235	5.4582e+06	74808953
-123.134	49.2766	33.8	490262	5.45821e+06	74808953
-123.134	49.2759	30	490285	5.45813e+06	80521230
-123.134	49.2762	33	490250	5.45816e+06	80521230
-123.134	49.2764	33.7	490224	5.45819e+06	80521230
-123.135	49.2769	17.6	490191	5.45824e+06	80521230
-123.134	49.2765	28.2	490255	5.4582e+06	80521230
-123.135	49.2763	28.2	490210	5.45818e+06	80521230
-123.135	49.2762	29.6	490185	5.45817e+06	80521230
-123.135	49.2763	27.7	490213	5.45818e+06	80521230
-123.134	49.2765	33.9	490259	5.45821e+06	80521230
-123.135	49.2761	7	490201	5.45816e+06	72686501
-123.134	49.2762	6.25	490227	5.45817e+06	72686501
-123.134	49.2764	6	490259	5.45819e+06	72686501
-123.133	49.2761	6.5	490309	5.45816e+06	72686501
-123.134	49.2762	5.25	490288	5.45817e+06	72686501
-123.134	49.2762	1	490266	5.45817e+06	72686501
-123.134	49.2763	0.75	490247	5.45818e+06	72686501
-123.134	49.2765	5.5	490234	5.4582e+06	72686501
-123.134	49.2766	5.5	490218	5.45821e+06	72686501
-123.135	49.2767	5.5	490193	5.45822e+06	72686501
-123.135	49.2766	6	490168	5.45822e+06	72686501
-123.135	49.2761	-7.25	490212	5.45816e+06	82708346
-123.134	49.2762	-7.5	490227	5.45817e+06	82708346
-123.134	49.2763	-8	490257	5.45818e+06	82708346
-123.134	49.2764	-8	490273	5.45819e+06	82708346
-123.133	49.276	-2.25	490331	5.45815e+06	82708346
-123.133	49.276	-4.5	490310	5.45815e+06	82708346
-123.134	49.276	-4.5	490289	5.45815e+06	82708346
-123.134	49.276	-5.25	490276	5.45814e+06	82708346
-123.134	49.276	-2.75	490251	5.45814e+06	82708346
-123.134	49.276	-2.5	490241	5.45815e+06	82708346
-123.134	49.2762	-3.5	490231	5.45817e+06	82708346
-123.135	49.2763	-4.5	490215	5.45818e+06	82708346
-123.135	49.2763	-4.5	490198	5.45818e+06	82708346
-123.133	49.276	58.218	490294	5.45814e+06	1115354506
-123.134	49.2762	59.437	490257	5.45817e+06	1115354506
-123.134	49.2765	57.455	490225	5.4582e+06	1115354506
-123.135	49.2769	51.969	490195	5.45825e+06	1115354506
-123.133	49.2757	15.85	490292	5.45812e+06	1313866487
-123.134	49.276	15.545	490262	5.45814e+06	1313866487
-123.134	49.2762	16.002	490233	5.45817e+06	1313866487
-123.135	49.2766	15.85	490214	5.45821e+06	1313866487
-123.135	49.2769	15.24	490193	5.45825e+06	1313866487
-123.134	49.2763	29.109	490247	5.45818e+06	1521303300
-123.134	49.2761	26.213	490244	5.45816e+06	1521303300
-123.135	49.2766	18.898	490203	5.45822e+06	1521303300
-123.134	49.2764	31.242	490240	5.4582e+06	1521303300
-123.135	49.2762	29.261	490192	5.45817e+06	1521303300
-123.135	49.2765	7.925	490172	5.45821e+06	1518673138
-123.135	49.2766	8.535	490188	5.45822e+06	1518673138
-123.135	49.2767	9.297	490202	5.45822e+06	1518673138
-123.134	49.2767	10.516	490220	5.45823e+06	1518673138
-123.134	49.2767	12.192	490233	5.45823e+06	1518673138
-123.134	49.2766	13.869	490246	5.45821e+06	1518673138
-123.134	49.2764	15.24	490254	5.45819e+06	1518673138
-123.134	49.2762	16.612	490265	5.45817e+06	1518673138
-123.134	49.276	18.441	490278	5.45815e+06	1518673138
-123.134	49.2759	20.117	490287	5.45814e+06	1518673138
-123.133	49.2758	21.641	490296	5.45813e+06	1518673138
-123.134	49.2765	25.451	490286	5.4582e+06	1518673138
-123.134	49.2764	25.756	490270	5.45819e+06	1518673138
-123.134	49.2762	26.213	490252	5.45817e+06	1518673138
-123.134	49.2762	26.67	490233	5.45817e+06	1518673138
-123.135	49.2761	27.432	490215	5.45816e+06	1518673138
-123.135	49.2763	23.317	490186	5.45818e+06	1515056312
-123.134	49.2765	23.165	490231	5.4582e+06	1515056312
-123.135	49.2766	2.896	490202	5.45821e+06	1515056312
-123.134	49.2767	4.724	490230	5.45823e+06	1515056312
-123.134	49.2765	7.163	490248	5.4582e+06	1515056312
-123.134	49.2761	7.468	490275	5.45816e+06	1515056312
-123.133	49.2758	8.077	490292	5.45812e+06	1515056312
-123.134	49.2764	25.604	490275	5.45819e+06	1515056312
-123.134	49.2762	27.128	490238	5.45817e+06	1515056312
-123.135	49.2761	28.499	490202	5.45815e+06	1515056312
-123.134	49.2761	14.7	490285	5.45816e+06	87534240
-123.135	49.2765	16.8	490192	5.4582e+06	87534240
-123.134	49.2762	21.5	490238	5.45817e+06	84221406
-123.133	49.2762	38.1	490295	5.45816e+06	84221406
-123.134	49.2763	34	490234	5.45818e+06	84221406
-123.135	49.2767	23.5	490200	5.45822e+06	84221406
-123.134	49.2765	36.8	490243	5.4582e+06	84221406
-123.135	49.2761	26.6	490216	5.45816e+06	83857245
-123.134	49.2762	16.7	490282	5.45817e+06	83857245
-123.134	49.2763	45.3	490245	5.45818e+06	83857245
-123.135	49.2764	40.8	490204	5.45819e+06	83857245
-123.135	49.2761	28.1	490197	5.45816e+06	82818309
-123.134	49.2763	26.4	490249	5.45819e+06	82818309
-123.133	49.276	29.8	490320	5.45815e+06	82818309
-123.134	49.2762	27.2	490289	5.45817e+06	82818309
-123.134	49.276	28.9	490256	5.45815e+06	82818309
-123.134	49.2764	37.4	490225	5.45819e+06	82818309
-123.135	49.2766	26.1	490200	5.45822e+06	82818309
-123.135	49.2765	23.5	490167	5.4582e+06	82818309
-123.134	49.2762	22.9	490225	5.45817e+06	82466512
-123.134	49.2764	23.8	490267	5.45819e+06	82466512
-123.133	49.2761	30.5	490316	5.45816e+06	82466512
-123.133	49.2762	39	490300	5.45816e+06	82466512
-123.134	49.276	30.3	490271	5.45815e+06	82466512
-123.134	49.2763	48.9	490243	5.45819e+06	82466512
-123.135	49.2769	28.7	490200	5.45825e+06	82466512
-123.135	49.277	32.7	490188	5.45826e+06	82466512
-123.135	49.2763	-5	490185	5.45818e+06	82812953
-123.135	49.2764	-4.5	490199	5.45819e+06	82812953
-123.135	49.2764	-4.5	490210	5.4582e+06	82812953
-123.134	49.2765	-4.25	490218	5.4582e+06	82812953
-123.135	49.2766	-2.75	490213	5.45821e+06	82812953
-123.135	49.2767	-2.75	490209	5.45822e+06	82812953
-123.135	49.2768	-2.75	490204	5.45823e+06	82812953
-123.135	49.2769	-2.75	490200	5.45825e+06	82812953
-123.135	49.277	-2.75	490194	5.45826e+06	82812953
-123.135	49.277	-5	490185	5.45826e+06	225559706
-123.135	49.2768	-5	490192	5.45824e+06	225559706
-123.135	49.2767	-6	490198	5.45823e+06	225559706
-123.135	49.2766	-6.25	490196	5.45822e+06	225559706
-123.135	49.2764	-7.25	490173	5.45819e+06	225559706
-123.135	49.2768	8.39	490201	5.45824e+06	379918533
-123.135	49.2766	5.39	490209	5.45822e+06	379918533
-123.135	49.2761	15.8	490205	5.45816e+06	288295889
-123.134	49.2763	7	490236	5.45818e+06	288295889
-123.134	49.2764	9.5	490268	5.45819e+06	288295889
-123.133	49.276	11.9	490317	5.45815e+06	288295889
-123.133	49.2761	10.2	490302	5.45816e+06	288295889
-123.134	49.2761	9.3	490283	5.45816e+06	288295889
-123.134	49.2761	13.4	490269	5.45815e+06	288295889
-123.134	49.2763	7.7	490246	5.45818e+06	288295889
-123.134	49.2765	9.7	490230	5.4582e+06	288295889
-123.135	49.2766	10.5	490216	5.45821e+06	288295889
-123.135	49.2766	11.9	490198	5.45821e+06	288295889
-123.135	49.2762	40	490190	5.45817e+06	404568099
-123.135	49.2764	34	490205	5.45819e+06	404568099
-123.135	49.2766	37	490202	5.45821e+06	404568099
-123.135	49.2767	38	490200	5.45823e+06	404568099
-123.135	49.2769	42	490195	5.45825e+06	404568099
-123.134	49.2768	72	490249	5.45824e+06	404568099
-123.134	49.2767	74	490229	5.45822e+06	404568099
-123.134	49.2766	75	490220	5.45822e+06	404568099
-123.135	49.2766	78	490199	5.45821e+06	404568099
-123.135	49.2765	83	490178	5.4582e+06	404568099
-123.135	49.2765	84	490168	5.4582e+06	404568099
-123.135	49.2769	-15	490200	5.45825e+06	330452744
-123.135	49.2768	-16	490207	5.45824e+06	330452744
-123.134	49.2767	-10	490217	5.45822e+06	330452744
-123.134	49.2766	9	490235	5.45821e+06	330452744
-123.134	49.2762	-16	490250	5.45817e+06	330452744
-123.134	49.2761	-8	490266	5.45815e+06	330452744
-123.134	49.2759	1	490284	5.45814e+06	330452744
-123.133	49.2758	-5	490295	5.45812e+06	330452744
-123.134	49.2765	5	490282	5.4582e+06	330452744
-123.134	49.2764	13	490261	5.45819e+06	330452744
-123.134	49.2763	13	490240	5.45818e+06	330452744
-123.134	49.2763	12	490228	5.45818e+06	330452744
-123.135	49.2763	17	490209	5.45817e+06	330452744
-123.134	49.276	13	490261	5.45815e+06	515225380
-123.134	49.2762	11	490239	5.45817e+06	515225380
-123.135	49.2767	11	490204	5.45823e+06	515225380

## Sheet: efforts_ Beach Street 
longitude	latitude	altitude	x	y	effortID
-123.142	49.2831	-8.6	489671	5.45894e+06	185625963
-123.142	49.2833	-7.3	489659	5.45896e+06	185625963
-123.142	49.2837	-10.8	489643	5.45901e+06	185625963
-123.143	49.2841	-8.9	489629	5.45904e+06	185625963
-123.143	49.2843	-9.1	489619	5.45907e+06	185625963
-123.143	49.2845	-9	489613	5.45909e+06	185625963
-123.142	49.2828	6.6	489706	5.45891e+06	207081572
-123.142	49.2831	7.6	489680	5.45894e+06	207081572
-123.142	49.2834	4.8	489660	5.45897e+06	207081572
-123.142	49.2837	11.9	489646	5.459e+06	207081572
-123.143	49.2841	13.6	489624	5.45905e+06	207081572
-123.143	49.2845	6.4	489608	5.45909e+06	207081572
-123.143	49.2845	9.8	489619	5.4591e+06	330406793
-123.143	49.2845	9.8	489619	5.45909e+06	330406793
-123.143	49.2843	11	489635	5.45907e+06	330406793
-123.142	49.2842	13.4	489640	5.45906e+06	330406793
-123.142	49.284	22.8	489653	5.45903e+06	330406793
-123.142	49.2838	25.9	489661	5.45901e+06	330406793
-123.142	49.2837	24.9	489664	5.459e+06	330406793
-123.142	49.2835	19.3	489675	5.45898e+06	330406793
-123.142	49.2834	18.3	489678	5.45897e+06	330406793
-123.142	49.2833	18.3	489684	5.45896e+06	330406793
-123.142	49.2832	15.6	489688	5.45895e+06	330406793
-123.142	49.283	12.5	489701	5.45893e+06	330406793
-123.141	49.2829	12	489717	5.45891e+06	330406793
-123.142	49.2829	40.6	489700	5.45891e+06	361354488
-123.142	49.2832	25.4	489685	5.45894e+06	361354488
-123.142	49.2833	18.7	489667	5.45896e+06	361354488
-123.142	49.2834	17.7	489660	5.45897e+06	361354488
-123.142	49.2835	16.8	489656	5.45898e+06	361354488
-123.142	49.2838	16.9	489652	5.45901e+06	361354488
-123.142	49.2842	26.1	489639	5.45905e+06	361354488
-123.143	49.2843	21.7	489628	5.45907e+06	361354488
-123.143	49.2846	18.1	489616	5.4591e+06	361354488
-123.141	49.2828	8.6	489713	5.45891e+06	550908042
-123.142	49.2831	8.5	489683	5.45893e+06	550908042
-123.142	49.2834	8.3	489663	5.45897e+06	550908042
-123.142	49.2838	8	489646	5.45901e+06	550908042
-123.143	49.2842	7.4	489628	5.45906e+06	550908042
-123.143	49.2845	6.8	489605	5.4591e+06	550908042
-123.143	49.2845	3.5	489621	5.4591e+06	330405276
-123.143	49.2844	3.69	489624	5.45908e+06	330405276
-123.143	49.2842	1.6	489633	5.45906e+06	330405276
-123.142	49.2841	3.3	489641	5.45904e+06	330405276
-123.142	49.2839	1	489651	5.45902e+06	330405276
-123.142	49.2836	1.1	489662	5.459e+06	330405276
-123.142	49.2834	2.1	489672	5.45897e+06	330405276
-123.142	49.2832	7.4	489685	5.45895e+06	330405276
-123.142	49.283	5.3	489698	5.45893e+06	330405276
-123.141	49.2829	6.69	489713	5.45892e+06	330405276
-123.142	49.284	4.5	489640	5.45904e+06	1974043
-123.142	49.2835	4.5	489662	5.45898e+06	1974043
-123.142	49.283	-14	489675	5.45892e+06	1974043
-123.142	49.2828	29.5	489705	5.45891e+06	15361378
-123.142	49.2829	28.5	489697	5.45891e+06	15361378
-123.142	49.283	27.5	489689	5.45893e+06	15361378
-123.142	49.2831	27	489682	5.45894e+06	15361378
-123.142	49.2833	27	489673	5.45896e+06	15361378
-123.142	49.2834	26.75	489666	5.45897e+06	15361378
-123.142	49.2834	26.5	489661	5.45897e+06	15361378
-123.142	49.2835	26	489654	5.45898e+06	15361378
-123.142	49.2837	25	489647	5.459e+06	15361378
-123.142	49.2838	24.25	489642	5.45901e+06	15361378
-123.142	49.2839	24	489637	5.45903e+06	15361378
-123.143	49.284	24.75	489632	5.45904e+06	15361378
-123.143	49.2841	26.75	489626	5.45905e+06	15361378
-123.143	49.2842	27.5	489623	5.45906e+06	15361378
-123.143	49.2843	27.75	489626	5.45907e+06	15361378
-123.143	49.2844	28.75	489629	5.45909e+06	15361378
-123.143	49.2846	30.75	489629	5.4591e+06	15361378
-123.142	49.2837	85.25	489678	5.45901e+06	18816935
-123.142	49.2846	77.75	489654	5.4591e+06	18816935
-123.143	49.2844	-9.75	489611	5.45908e+06	21716176
-123.143	49.2839	-7.25	489633	5.45902e+06	21716176
-123.142	49.2832	-9.5	489664	5.45895e+06	21716176
-123.142	49.2829	25	489694	5.45892e+06	70988176
-123.142	49.2834	24	489659	5.45897e+06	70988176
-123.142	49.2838	22.75	489642	5.45901e+06	70988176
-123.143	49.2842	22	489636	5.45906e+06	70988176
-123.142	49.2846	22.75	489638	5.4591e+06	70988176
-123.143	49.2844	-10.5	489624	5.45908e+06	70988176
-123.142	49.2839	-15.25	489639	5.45903e+06	70988176
-123.142	49.2836	-16.5	489650	5.459e+06	70988176
-123.142	49.2833	-17	489663	5.45896e+06	70988176
-123.142	49.283	-15.25	489687	5.45892e+06	70988176
-123.143	49.2843	15.999	489633	5.45907e+06	718649
-123.142	49.2834	17.4412	489670	5.45897e+06	718649
-123.141	49.283	13.1151	489714	5.45892e+06	718649
-123.141	49.283	33	489713	5.45892e+06	53394125
-123.142	49.2833	31	489679	5.45896e+06	53394125
-123.142	49.2836	23	489667	5.45899e+06	53394125
-123.142	49.284	17	489645	5.45903e+06	53394125
-123.143	49.2842	24	489630	5.45906e+06	53394125
-123.142	49.283	9	489707	5.45893e+06	185626199
-123.142	49.2831	6	489686	5.45894e+06	185626199
-123.142	49.2834	0	489656	5.45897e+06	185626199
-123.142	49.2837	6	489654	5.459e+06	185626199
-123.142	49.2841	8	489639	5.45904e+06	185626199
-123.143	49.2843	7	489618	5.45907e+06	185626199
-123.142	49.283	12.3	489700	5.45893e+06	582266696
-123.142	49.2831	12	489682	5.45894e+06	582266696
-123.142	49.2834	11.9	489668	5.45897e+06	582266696
-123.142	49.2837	11.7	489656	5.45901e+06	582266696
-123.142	49.2839	9.7	489645	5.45903e+06	582266696
-123.143	49.2841	9.3	489630	5.45905e+06	582266696
-123.143	49.2844	7.9	489605	5.45908e+06	582266696
-123.142	49.2832	-10	489643	5.45894e+06	2084054
-123.143	49.2836	-10	489623	5.45899e+06	2084054
-123.143	49.2838	-9.25	489611	5.45901e+06	2084054
-123.143	49.284	-9	489601	5.45904e+06	2084054
-123.143	49.2845	-8.75	489600	5.45909e+06	2084054
-123.143	49.2845	4.5	489613	5.45909e+06	2084054
-123.143	49.2839	5	489634	5.45903e+06	2084054
-123.142	49.2838	5	489637	5.45901e+06	2084054
-123.142	49.2835	5.5	489652	5.45898e+06	2084054
-123.142	49.283	6.75	489680	5.45892e+06	2084054
-123.142	49.2829	6.25	489686	5.45891e+06	2084054
-123.142	49.2829	-14	489664	5.45892e+06	1880956
-123.142	49.283	-15	489658	5.45893e+06	1880956
-123.142	49.2831	-15	489654	5.45894e+06	1880956
-123.143	49.2837	-14.5	489626	5.459e+06	1880956
-123.143	49.2838	-14.75	489620	5.45902e+06	1880956
-123.143	49.284	-14	489611	5.45904e+06	1880956
-123.143	49.2843	-15.5	489608	5.45907e+06	1880956
-123.143	49.2844	-15	489609	5.45908e+06	1880956
-123.142	49.2827	-5	489678	5.4589e+06	1845718
-123.142	49.2829	-4	489668	5.45891e+06	1845718
-123.142	49.283	-4	489660	5.45892e+06	1845718
-123.142	49.2834	-2.5	489637	5.45898e+06	1845718
-123.143	49.2838	-2.5	489620	5.45902e+06	1845718
-123.143	49.2839	-2.5	489615	5.45903e+06	1845718
-123.143	49.284	-2.5	489612	5.45904e+06	1845718
-123.143	49.2841	-2.5	489609	5.45905e+06	1845718
-123.143	49.2844	0	489610	5.45908e+06	1845718
-123.143	49.2845	0.75	489608	5.45909e+06	1845718
-123.143	49.2844	22.5	489607	5.45908e+06	1845718
-123.143	49.2842	22	489612	5.45906e+06	1845718
-123.143	49.2841	21.75	489617	5.45905e+06	1845718
-123.142	49.2836	24.75	489645	5.45899e+06	1845718
-123.142	49.2831	26.25	489667	5.45894e+06	1845718
-123.142	49.283	27	489675	5.45893e+06	1845718
-123.142	49.2829	26.75	489681	5.45892e+06	1845718
-123.143	49.2845	-4.5	489602	5.4591e+06	1783424
-123.143	49.2844	-5	489603	5.45908e+06	1783424
-123.143	49.2842	-4.25	489604	5.45905e+06	1783424
-123.143	49.284	-3.5	489609	5.45904e+06	1783424
-123.143	49.2837	-3	489621	5.45901e+06	1783424
-123.143	49.2835	-3	489631	5.45899e+06	1783424
-123.142	49.2832	-3	489644	5.45895e+06	1783424
-123.142	49.2831	-3	489650	5.45894e+06	1783424
-123.142	49.2828	-4	489673	5.4589e+06	1783424
-123.142	49.2834	14	489671	5.45897e+06	225338238
-123.143	49.2844	12.3	489623	5.45908e+06	225338238
-123.142	49.2829	6	489666	5.45891e+06	201609211
-123.143	49.2835	8	489633	5.45898e+06	201609211
-123.143	49.284	7	489606	5.45904e+06	201609211
-123.143	49.2843	7	489624	5.45907e+06	201609211
-123.142	49.2836	10	489655	5.45899e+06	201609211
-123.142	49.2831	8	489688	5.45893e+06	201609211
-123.142	49.2829	-1	489662	5.45891e+06	197140729
-123.142	49.2836	-2	489656	5.45899e+06	197140729
-123.143	49.284	-2	489635	5.45904e+06	197140729
-123.143	49.2845	-3	489621	5.4591e+06	197140729
-123.143	49.2843	4	489624	5.45907e+06	197140729
-123.142	49.284	6	489637	5.45904e+06	197140729
-123.142	49.2834	8	489664	5.45898e+06	197140729
-123.142	49.2832	8	489682	5.45895e+06	197140729
-123.142	49.2831	11.6732	489680	5.45894e+06	1338858
-123.142	49.2835	10.2312	489658	5.45898e+06	1338858
-123.143	49.284	12.1538	489636	5.45903e+06	1338858
-123.143	49.2843	9.75061	489621	5.45908e+06	1338858
-123.143	49.2837	2	489624	5.459e+06	51443245
-123.142	49.2827	-2	489674	5.45889e+06	51443245
-123.142	49.2828	-11.25	489672	5.4589e+06	2621719
-123.143	49.2839	-8.5	489616	5.45902e+06	2621719
-123.142	49.2835	3.75	489640	5.45898e+06	2621719
-123.142	49.2827	4	489680	5.4589e+06	2621719
-123.142	49.283	-4	489660	5.45892e+06	2266497
-123.143	49.2844	-4	489605	5.45908e+06	2266497
-123.143	49.2845	-12.75	489604	5.4591e+06	2266497
-123.142	49.2834	-10.5	489641	5.45897e+06	2266497
-123.142	49.283	-8.75	489660	5.45892e+06	2266497
-123.143	49.2842	5.1	489617	5.45906e+06	219985410
-123.143	49.2839	3.89	489625	5.45903e+06	219985410
-123.142	49.2833	3.69	489649	5.45896e+06	219985410
-123.142	49.283	2.69	489659	5.45893e+06	219985410
-123.142	49.2828	5	489678	5.4589e+06	219985410
-123.143	49.2842	-4	489606	5.45906e+06	2070101
-123.142	49.2837	-11.75	489644	5.459e+06	2070101
-123.142	49.2833	-9.25	489664	5.45896e+06	2070101
-123.142	49.283	-5.25	489681	5.45893e+06	2070101
-123.142	49.2829	-10.75	489668	5.45891e+06	1998234
-123.142	49.2831	-7.25	489652	5.45894e+06	1998234
-123.142	49.2834	-5	489640	5.45897e+06	1998234
-123.143	49.2837	-4.25	489627	5.45901e+06	1998234
-123.143	49.284	-4.5	489611	5.45904e+06	1998234
-123.143	49.2842	-5	489606	5.45906e+06	1998234
-123.143	49.2845	-3.5	489604	5.4591e+06	1998234
-123.142	49.2829	-42.25	489688	5.45891e+06	2414446
-123.142	49.283	-42.25	489681	5.45892e+06	2414446
-123.142	49.2832	-41	489668	5.45895e+06	2414446
-123.142	49.2835	-35	489649	5.45898e+06	2414446
-123.142	49.2836	-33.5	489643	5.45899e+06	2414446
-123.143	49.2841	-27.25	489622	5.45904e+06	2414446
-123.143	49.2842	-25.5	489618	5.45906e+06	2414446
-123.143	49.2844	-23.25	489616	5.45908e+06	2414446
-123.143	49.2846	-22	489614	5.4591e+06	2414446
-123.142	49.2828	-12.75	489694	5.4589e+06	2264062
-123.142	49.2829	-13	489685	5.45891e+06	2264062
-123.142	49.2831	-13.25	489662	5.45894e+06	2264062
-123.142	49.2834	-10.5	489641	5.45897e+06	2264062
-123.143	49.2835	-9	489634	5.45898e+06	2264062
-123.143	49.284	-7.5	489610	5.45904e+06	2264062
-123.143	49.2843	-6.75	489602	5.45908e+06	2264062
-123.143	49.2845	-5	489601	5.45909e+06	2264062
-123.143	49.2841	-12.5	489620	5.45905e+06	2250301
-123.142	49.2838	-8	489640	5.45901e+06	2250301
-123.142	49.2835	-8	489656	5.45899e+06	2250301
-123.142	49.2834	-2	489662	5.45897e+06	2250301
-123.142	49.2833	-2.75	489673	5.45895e+06	2250301
-123.142	49.2831	-2.75	489687	5.45893e+06	2250301
-123.143	49.2845	-3	489616	5.4591e+06	330419451
-123.143	49.2843	-3	489622	5.45907e+06	330419451
-123.143	49.284	-3.75	489635	5.45904e+06	330419451
-123.142	49.284	-3	489640	5.45903e+06	330419451
-123.142	49.2837	-3	489649	5.459e+06	330419451
-123.142	49.2836	-3	489653	5.45899e+06	330419451
-123.142	49.2834	0	489661	5.45897e+06	330419451
-123.142	49.2833	0	489666	5.45896e+06	330419451
-123.142	49.2831	0	489683	5.45894e+06	330419451
-123.142	49.2829	-2.5	489701	5.45892e+06	330419451
-123.141	49.2829	-3	489710	5.45891e+06	330419451
-123.142	49.2827	-8	489692	5.4589e+06	2235155
-123.142	49.2828	-9.25	489688	5.45891e+06	2235155
-123.142	49.2829	-7.25	489688	5.45892e+06	2235155
-123.142	49.2831	-6.25	489688	5.45893e+06	2235155
-123.142	49.2832	-11.75	489681	5.45894e+06	2235155
-123.142	49.2832	-9.75	489669	5.45895e+06	2235155
-123.142	49.2832	-6.5	489661	5.45895e+06	2235155
-123.142	49.2833	-7.5	489655	5.45896e+06	2235155
-123.142	49.2834	-6.5	489650	5.45897e+06	2235155
-123.142	49.2835	-9	489646	5.45899e+06	2235155
-123.142	49.2836	-12.25	489641	5.459e+06	2235155
-123.142	49.2837	-13.5	489637	5.45901e+06	2235155
-123.143	49.2839	-14.75	489636	5.45902e+06	2235155
-123.143	49.284	-15.5	489629	5.45903e+06	2235155
-123.143	49.284	-12	489625	5.45904e+06	2235155
-123.143	49.2841	-6	489624	5.45905e+06	2235155
-123.143	49.2843	-5	489627	5.45907e+06	2235155
-123.143	49.2844	-5.25	489629	5.45908e+06	2235155
-123.143	49.2845	-8.5	489626	5.45909e+06	2235155
-123.143	49.2846	-11	489619	5.4591e+06	2235155
-123.142	49.283	3	489680	5.45892e+06	2188822
-123.142	49.2827	-14.3	489679	5.45889e+06	396696892
-123.142	49.2829	-13.5	489661	5.45892e+06	396696892
-123.142	49.2832	-12.2	489646	5.45895e+06	396696892
-123.143	49.2836	-11.6	489633	5.45899e+06	396696892
-123.143	49.284	-11.4	489608	5.45904e+06	396696892
-123.143	49.2842	-11.4	489604	5.45906e+06	396696892
-123.143	49.2845	-12.3	489601	5.45909e+06	396696892
-123.143	49.2841	-2.7	489600	5.45905e+06	396696892
-123.143	49.2837	-4.3	489625	5.45901e+06	396696892
-123.142	49.2835	-5.1	489641	5.45898e+06	396696892
-123.142	49.2832	-4.3	489672	5.45894e+06	396696892
-123.143	49.2842	0	489626	5.45905e+06	54819128
-123.142	49.2833	0	489675	5.45896e+06	54819128
-123.142	49.2828	-7.2	489665	5.45891e+06	228424286
-123.142	49.2831	-9.5	489654	5.45894e+06	228424286
-123.142	49.2834	-9	489641	5.45897e+06	228424286
-123.142	49.2837	-12.1	489639	5.45901e+06	228424286
-123.143	49.284	-14.2	489620	5.45904e+06	228424286
-123.143	49.2845	-15.2	489610	5.4591e+06	228424286
-123.143	49.2845	-19.4	489618	5.4591e+06	228424286
-123.143	49.2843	-19.8	489624	5.45907e+06	228424286
-123.143	49.2839	-18.3	489622	5.45903e+06	228424286
-123.143	49.2835	-18.2	489635	5.45899e+06	228424286
-123.142	49.2831	-17.6	489665	5.45894e+06	228424286
-123.142	49.283	-16.5	489671	5.45892e+06	228424286
-123.142	49.2828	-17.6	489687	5.4589e+06	228424286
-123.142	49.283	-8.2	489662	5.45892e+06	226512301
-123.142	49.2832	-10.6	489650	5.45895e+06	226512301
-123.142	49.2835	-8.9	489638	5.45898e+06	226512301
-123.143	49.2841	-10	489612	5.45905e+06	226512301
-123.143	49.2843	-9.7	489612	5.45907e+06	226512301
-123.143	49.2844	-6	489604	5.45908e+06	226512301
-123.143	49.284	-6.6	489607	5.45904e+06	226512301
-123.142	49.2834	-4.7	489640	5.45897e+06	226512301
-123.142	49.2831	-4.8	489654	5.45893e+06	226512301
-123.142	49.2828	-4.8	489669	5.45891e+06	226512301
-123.142	49.2829	-8.6	489673	5.45892e+06	225993967
-123.142	49.2831	-8.7	489661	5.45894e+06	225993967
-123.142	49.2834	-10.1	489647	5.45898e+06	225993967
-123.143	49.2837	-10.4	489633	5.45901e+06	225993967
-123.143	49.2841	-7.8	489616	5.45905e+06	225993967
-123.143	49.2842	-6.9	489614	5.45906e+06	225993967
-123.143	49.2846	-8.7	489610	5.4591e+06	225993967
-123.143	49.2841	-11.7	489607	5.45905e+06	225993967
-123.143	49.2839	-10.9	489616	5.45903e+06	225993967
-123.143	49.2836	-12.3	489629	5.45899e+06	225993967
-123.142	49.2832	-13.1	489645	5.45895e+06	225993967
-123.142	49.2829	-14.6	489663	5.45892e+06	225993967
-123.142	49.2828	-5.1	489680	5.4589e+06	225358559
-123.142	49.283	-4.1	489667	5.45892e+06	225358559
-123.142	49.2833	-3	489650	5.45896e+06	225358559
-123.143	49.2836	-2.6	489635	5.45899e+06	225358559
-123.143	49.2839	-2.6	489626	5.45902e+06	225358559
-123.143	49.2844	-2.6	489624	5.45908e+06	225358559
-123.143	49.2846	-1.2	489621	5.4591e+06	225358559
-123.143	49.2843	-6.3	489603	5.45907e+06	225358559
-123.143	49.2836	-7.3	489627	5.459e+06	225358559
-123.143	49.2834	-6.6	489636	5.45897e+06	225358559
-123.142	49.283	-6.9	489655	5.45893e+06	225358559
-123.142	49.283	-17.6	489660	5.45893e+06	231785776
-123.142	49.2832	-19.2	489649	5.45895e+06	231785776
-123.143	49.2835	-19.2	489632	5.45898e+06	231785776
-123.143	49.2837	-20.1	489622	5.45901e+06	231785776
-123.143	49.2841	-17.5	489610	5.45905e+06	231785776
-123.143	49.2843	-17.3	489611	5.45907e+06	231785776
-123.143	49.2846	-18.2	489612	5.4591e+06	231785776
-123.143	49.2844	-19.6	489598	5.45908e+06	231785776
-123.143	49.2836	-21.1	489621	5.459e+06	231785776
-123.142	49.2833	-22.3	489638	5.45896e+06	231785776
-123.142	49.283	-23.5	489656	5.45893e+06	231785776
-123.142	49.2827	-22.5	489675	5.4589e+06	231785776
-123.142	49.2829	-15.1	489672	5.45891e+06	231362546
-123.142	49.2831	-16	489659	5.45894e+06	231362546
-123.142	49.2834	-15.6	489644	5.45897e+06	231362546
-123.143	49.2837	-15.7	489630	5.459e+06	231362546
-123.143	49.2839	-15	489622	5.45902e+06	231362546
-123.143	49.2841	-14.4	489614	5.45905e+06	231362546
-123.143	49.2843	-14.5	489610	5.45907e+06	231362546
-123.143	49.2843	-16.5	489607	5.45908e+06	374951614
-123.143	49.284	-16.2	489612	5.45904e+06	374951614
-123.143	49.2837	-16.5	489624	5.459e+06	374951614
-123.142	49.2833	-16.2	489640	5.45896e+06	374951614
-123.142	49.283	-15.7	489652	5.45893e+06	374951614
-123.142	49.2827	-16.1	489670	5.4589e+06	374951614
-123.143	49.2845	-13.7	489611	5.4591e+06	404672851
-123.143	49.2843	-14	489614	5.45908e+06	404672851
-123.143	49.284	-15.5	489616	5.45904e+06	404672851
-123.143	49.2838	-16.3	489623	5.45901e+06	404672851
-123.142	49.2833	-12.8	489642	5.45896e+06	404672851
-123.142	49.2828	-12.1	489661	5.45891e+06	404672851
-123.142	49.2828	-19.5	489669	5.4589e+06	404649691
-123.142	49.2829	-20	489660	5.45892e+06	404649691
-123.142	49.2831	-20.7	489651	5.45893e+06	404649691
-123.142	49.2833	-19.8	489639	5.45896e+06	404649691
-123.143	49.2836	-19	489625	5.459e+06	404649691
-123.143	49.2838	-19.4	489619	5.45901e+06	404649691
-123.143	49.284	-20.3	489610	5.45904e+06	404649691
-123.143	49.2843	-19.8	489605	5.45907e+06	404649691
-123.143	49.2844	-20	489604	5.45909e+06	404649691
-123.142	49.2827	-5.8	489679	5.45889e+06	403428428
-123.142	49.2829	-3.6	489660	5.45892e+06	403428428
-123.142	49.2832	-6.3	489646	5.45895e+06	403428428
-123.143	49.2835	-4.2	489632	5.45898e+06	403428428
-123.143	49.2841	-4.7	489610	5.45905e+06	403428428
-123.143	49.2843	-4.6	489608	5.45907e+06	403428428
-123.143	49.2845	-5	489601	5.4591e+06	403428428
-123.143	49.2845	-6.1	489614	5.45909e+06	403428428
-123.143	49.2843	-9.7	489615	5.45907e+06	403428428
-123.143	49.2836	-12	489633	5.459e+06	403428428
-123.142	49.2834	-11.4	489643	5.45897e+06	403428428
-123.142	49.283	-10.6	489657	5.45893e+06	403428428
-123.142	49.2827	-12.3	489680	5.4589e+06	403428428
-123.142	49.283	-9.7	489662	5.45893e+06	402916359
-123.142	49.2834	-9.9	489647	5.45897e+06	402916359
-123.143	49.2836	-10.3	489632	5.459e+06	402916359
-123.143	49.2841	-8.4	489610	5.45905e+06	402916359
-123.143	49.2843	-7.7	489607	5.45907e+06	402916359
-123.143	49.2845	-9.2	489608	5.4591e+06	402916359
-123.143	49.2845	-11.3	489605	5.4591e+06	402916359
-123.143	49.2842	-11.7	489608	5.45906e+06	402916359
-123.143	49.2836	-14	489632	5.45899e+06	402916359
-123.142	49.2832	-13.3	489647	5.45895e+06	402916359
-123.142	49.2829	-13.1	489665	5.45891e+06	402916359
-123.142	49.2829	-8.6	489670	5.45892e+06	401204351
-123.142	49.2832	-8.8	489658	5.45895e+06	401204351
-123.142	49.2833	-9.4	489651	5.45896e+06	401204351
-123.143	49.2838	-9.6	489627	5.45902e+06	401204351
-123.143	49.2842	-8.8	489608	5.45906e+06	401204351
-123.143	49.2845	-9.5	489603	5.4591e+06	401204351
-123.143	49.2842	-20.4	489603	5.45906e+06	401204351
-123.143	49.2841	-20.7	489607	5.45904e+06	401204351
-123.143	49.2837	-20	489622	5.45901e+06	401204351
-123.143	49.2835	-21.3	489633	5.45898e+06	401204351
-123.142	49.2829	-23.5	489670	5.45891e+06	401204351
-123.142	49.2832	-6.6	489659	5.45894e+06	396745978
-123.142	49.2834	-6.1	489646	5.45897e+06	396745978
-123.143	49.2837	-6.8	489631	5.459e+06	396745978
-123.143	49.2839	-6.6	489618	5.45903e+06	396745978
-123.143	49.2842	-5.7	489609	5.45906e+06	396745978
-123.143	49.2845	-5.7	489607	5.45909e+06	396745978
-123.143	49.2842	-13	489611	5.45906e+06	396745978
-123.143	49.2839	-11.7	489617	5.45902e+06	396745978
-123.143	49.2835	-12	489635	5.45898e+06	396745978
-123.142	49.2832	-11.8	489650	5.45894e+06	396745978
-123.142	49.2829	-12.4	489668	5.45891e+06	396745978
-123.142	49.2827	-13.5	489680	5.45889e+06	396745978
-123.142	49.2829	-18.9	489669	5.45891e+06	394118500
-123.142	49.2832	-17.3	489651	5.45895e+06	394118500
-123.142	49.2835	-17.7	489637	5.45898e+06	394118500
-123.143	49.2837	-17.6	489627	5.45901e+06	394118500
-123.143	49.2843	-14.3	489605	5.45907e+06	394118500
-123.143	49.2843	-22.1	489611	5.45907e+06	394118500
-123.143	49.2841	-23	489613	5.45905e+06	394118500
-123.143	49.2839	-24.4	489622	5.45903e+06	394118500
-123.142	49.2832	-22.3	489652	5.45895e+06	394118500
-123.142	49.2828	-21.3	489674	5.4589e+06	394118500
-123.142	49.2829	-6.3	489668	5.45892e+06	392307611
-123.142	49.2834	-6.3	489643	5.45897e+06	392307611
-123.143	49.2837	-5.3	489628	5.45901e+06	392307611
-123.143	49.284	-4.8	489616	5.45904e+06	392307611
-123.143	49.2843	-5.4	489606	5.45907e+06	392307611
-123.143	49.2845	-12.5	489610	5.45909e+06	392307611
-123.143	49.2838	-13.3	489624	5.45901e+06	392307611
-123.142	49.2834	-11.5	489638	5.45897e+06	392307611
-123.142	49.2831	-10.6	489652	5.45894e+06	392307611
-123.142	49.2828	-10	489675	5.4589e+06	392307611
-123.142	49.2828	-12	489667	5.45891e+06	540309581
-123.142	49.2831	-14	489654	5.45894e+06	540309581
-123.142	49.2834	-11	489639	5.45897e+06	540309581
-123.143	49.2839	-12	489615	5.45903e+06	540309581
-123.143	49.2841	-17	489609	5.45905e+06	540309581
-123.143	49.2844	-13	489606	5.45908e+06	540309581
-123.143	49.2846	-10	489615	5.4591e+06	540309581
-123.143	49.2843	-10	489621	5.45907e+06	540309581
-123.142	49.2837	-8	489649	5.459e+06	540309581
-123.142	49.2833	-9	489672	5.45896e+06	540309581
-123.142	49.2832	-8	489676	5.45895e+06	540309581
-123.142	49.2832	-7	489671	5.45895e+06	540309581
-123.142	49.2828	-10	489678	5.45891e+06	536227081
-123.142	49.2831	-12	489661	5.45893e+06	536227081
-123.142	49.2834	-8	489643	5.45897e+06	536227081
-123.143	49.2841	-8	489610	5.45905e+06	536227081
-123.143	49.2843	-7	489610	5.45907e+06	536227081
-123.143	49.2844	-10	489606	5.45908e+06	536227081
-123.143	49.2841	-8	489607	5.45905e+06	536227081
-123.143	49.2838	-10	489623	5.45901e+06	536227081
-123.142	49.2831	-12	489654	5.45894e+06	536227081
-123.142	49.2828	-13	489672	5.45891e+06	536227081
-123.142	49.2829	-10	489672	5.45891e+06	528828969
-123.142	49.2832	-13	489652	5.45895e+06	528828969
-123.142	49.2834	-12	489645	5.45897e+06	528828969
-123.143	49.2842	-9	489611	5.45906e+06	528828969
-123.143	49.2845	-13	489612	5.4591e+06	528828969
-123.143	49.2844	-14	489613	5.45908e+06	528828969
-123.142	49.2837	-14	489646	5.45901e+06	528828969
-123.142	49.2835	-13	489655	5.45899e+06	528828969
-123.142	49.2834	-13	489662	5.45897e+06	528828969
-123.142	49.2831	-12	489679	5.45894e+06	528828969
-123.142	49.2828	-12	489708	5.45891e+06	528828969
-123.142	49.283	-9	489668	5.45893e+06	519920335
-123.142	49.2832	-11	489655	5.45895e+06	519920335
-123.142	49.2835	-9	489640	5.45898e+06	519920335
-123.143	49.2838	-12	489627	5.45901e+06	519920335
-123.143	49.284	-9	489616	5.45904e+06	519920335
-123.143	49.2845	-6	489610	5.45909e+06	519920335
-123.143	49.2844	-14	489608	5.45908e+06	519920335
-123.143	49.2838	-12	489619	5.45901e+06	519920335
-123.142	49.2834	-10	489638	5.45897e+06	519920335
-123.142	49.2832	-10	489649	5.45895e+06	519920335
-123.142	49.283	-10	489658	5.45893e+06	519920335
-123.142	49.2829	-11	489668	5.45891e+06	519920335
-123.142	49.2827	-9	489685	5.4589e+06	550357266
-123.142	49.2829	-7	489668	5.45891e+06	550357266
-123.142	49.2832	-3	489655	5.45895e+06	550357266
-123.143	49.2836	-7	489632	5.459e+06	550357266
-123.143	49.2839	-4	489626	5.45903e+06	550357266
-123.143	49.2842	0	489611	5.45906e+06	550357266
-123.143	49.2845	-3	489614	5.45909e+06	550357266
-123.143	49.2843	-9	489613	5.45907e+06	550357266
-123.143	49.284	-7	489628	5.45903e+06	550357266
-123.142	49.2837	-7	489644	5.459e+06	550357266
-123.142	49.2832	-9	489669	5.45895e+06	550357266
-123.142	49.283	2	489683	5.45893e+06	550357266
-123.142	49.2829	-4	489700	5.45891e+06	550357266
-123.142	49.2828	-16	489674	5.4589e+06	549435514
-123.142	49.2829	-18	489658	5.45892e+06	549435514
-123.142	49.2832	-15	489646	5.45895e+06	549435514
-123.143	49.2835	-15	489634	5.45898e+06	549435514
-123.143	49.2841	-14	489609	5.45905e+06	549435514
-123.143	49.2844	-10	489609	5.45908e+06	549435514
-123.143	49.2844	-15	489613	5.45908e+06	549435514
-123.143	49.2841	-14	489627	5.45905e+06	549435514
-123.142	49.2833	-8	489665	5.45896e+06	549435514
-123.142	49.283	-6	489688	5.45893e+06	549435514
-123.141	49.2828	-6	489710	5.45891e+06	549435514
-123.143	49.2838	-9	489624	5.45902e+06	342084196
-123.142	49.283	-12	489664	5.45892e+06	342084196
-123.142	49.2828	-12	489671	5.45891e+06	342084196
-123.142	49.2834	-10	489640	5.45897e+06	342084196
-123.143	49.284	-9	489614	5.45904e+06	342084196
-123.142	49.2828	10.7118	489689	5.45891e+06	1195631
-123.142	49.2832	11.1925	489667	5.45895e+06	1195631
-123.142	49.2838	10.7118	489643	5.45901e+06	1195631
-123.143	49.2842	10.2312	489623	5.45906e+06	1195631
-123.143	49.2843	13.1151	489620	5.45907e+06	1195631
-123.143	49.284	13.1151	489628	5.45904e+06	1195631
-123.142	49.2836	12.1538	489656	5.45899e+06	1195631
-123.142	49.2832	14.557	489673	5.45895e+06	1195631
-123.142	49.2829	12.6344	489693	5.45892e+06	1195631
-123.142	49.2832	16.99	489694	5.45895e+06	396916473
-123.142	49.283	3.58	489678	5.45893e+06	396916473
-123.142	49.2838	4.96	489648	5.45901e+06	396916473
-123.143	49.2845	5.65	489622	5.45909e+06	396916473
-123.142	49.2832	-2	489700	5.45895e+06	393474849
-123.142	49.2833	-7	489693	5.45896e+06	393474849
-123.142	49.2828	-8	489671	5.45891e+06	393474849
-123.142	49.2829	-16	489669	5.45892e+06	393474849
-123.143	49.2837	-14	489628	5.459e+06	393474849
-123.143	49.2842	-18	489611	5.45906e+06	393474849
-123.142	49.283	-7	489657	5.45893e+06	597546371
-123.143	49.2837	-7	489628	5.45901e+06	597546371
-123.143	49.2843	-5	489607	5.45907e+06	597546371
-123.143	49.2843	-6	489608	5.45907e+06	597546371
-123.142	49.2832	-7	489650	5.45895e+06	597546371
-123.142	49.2828	-9	489676	5.4589e+06	732427185
-123.142	49.2833	-8	489645	5.45895e+06	732427185
-123.143	49.2838	-8	489621	5.45901e+06	732427185
-123.143	49.2842	-8	489607	5.45906e+06	732427185
-123.142	49.2847	5	489653	5.45912e+06	732427185
-123.142	49.2828	-22	489684	5.4589e+06	724501663
-123.142	49.2833	-25	489653	5.45896e+06	724501663
-123.143	49.2839	-21	489628	5.45903e+06	724501663
-123.143	49.2844	-16	489616	5.45908e+06	724501663
-123.143	49.2845	-18	489623	5.4591e+06	724501663
-123.142	49.2828	-11	489675	5.45891e+06	720130925
-123.142	49.2831	-11	489656	5.45894e+06	720130925
-123.142	49.2835	-13	489639	5.45898e+06	720130925
-123.143	49.2838	-13	489623	5.45902e+06	720130925
-123.143	49.2842	-9	489608	5.45906e+06	720130925
-123.143	49.2844	-13	489614	5.45909e+06	720130925
-123.143	49.2839	-13	489627	5.45903e+06	720130925
-123.142	49.2837	-15	489637	5.459e+06	720130925
-123.142	49.2835	-17	489645	5.45898e+06	720130925
-123.142	49.2832	-15	489658	5.45895e+06	720130925
-123.142	49.2829	-13	489672	5.45891e+06	720130925
-123.143	49.2843	5	489610	5.45907e+06	65384143
-123.143	49.284	2	489617	5.45903e+06	65384143
-123.143	49.2835	2	489636	5.45899e+06	65384143
-123.142	49.2831	4	489656	5.45894e+06	65384143
-123.142	49.2828	8	489672	5.45891e+06	65384143
-123.142	49.2828	7	489670	5.45891e+06	65384143
-123.142	49.2831	8	489654	5.45894e+06	65384143
-123.143	49.2837	7	489627	5.459e+06	65384143
-123.143	49.2841	9	489607	5.45905e+06	65384143
-123.143	49.2845	9	489608	5.45909e+06	65384143
-123.142	49.283	9.2	489685	5.45893e+06	185627144
-123.142	49.2834	8.8	489661	5.45897e+06	185627144
-123.142	49.2838	6	489640	5.45901e+06	185627144
-123.143	49.284	6.4	489628	5.45904e+06	185627144
-123.143	49.2844	9.2	489616	5.45908e+06	185627144
-123.143	49.2846	10.8	489614	5.4591e+06	330428523
-123.143	49.2844	11.4	489622	5.45908e+06	330428523
-123.143	49.2843	11.4	489628	5.45907e+06	330428523
-123.142	49.2842	10.5	489642	5.45906e+06	330428523
-123.142	49.284	8.5	489647	5.45904e+06	330428523
-123.142	49.2839	8.5	489654	5.45903e+06	330428523
-123.142	49.2839	8.5	489660	5.45902e+06	330428523
-123.142	49.2837	8.9	489665	5.459e+06	330428523
-123.142	49.2835	9	489674	5.45899e+06	330428523
-123.142	49.2834	8.2	489679	5.45897e+06	330428523
-123.142	49.2832	8.6	489690	5.45894e+06	330428523
-123.142	49.283	10.3	489707	5.45893e+06	330428523
-123.141	49.2829	10.9	489718	5.45891e+06	330428523
-123.143	49.2843	-6	489616	5.45908e+06	10119800
-123.142	49.2838	-7	489641	5.45901e+06	10119800
-123.142	49.2833	-5.25	489661	5.45896e+06	10119800
-123.142	49.2832	-5	489665	5.45895e+06	10119800
-123.142	49.2829	-5	489696	5.45891e+06	10119800
-123.141	49.2829	1.5	489709	5.45892e+06	56821599
-123.142	49.2832	-2.25	489656	5.45895e+06	56821599
-123.143	49.2838	-5.5	489623	5.45902e+06	56821599
-123.143	49.2843	-3.5	489608	5.45907e+06	56821599
-123.142	49.2835	6.39	489653	5.45898e+06	200714926
-123.143	49.2844	7.5	489610	5.45909e+06	197596442
-123.142	49.2837	8.19	489641	5.45901e+06	197596442
-123.143	49.2843	10.3	489622	5.45907e+06	192015496
-123.142	49.2838	9	489643	5.45902e+06	192015496
-123.142	49.2836	9.3	489657	5.45899e+06	192015496
-123.142	49.2832	8.39	489676	5.45895e+06	192015496
-123.143	49.2842	16.6	489616	5.45906e+06	380394545
-123.142	49.2832	9.8	489667	5.45895e+06	380394545
-123.143	49.284	-8.5	489609	5.45903e+06	398042375
-123.143	49.2837	-8	489622	5.45901e+06	398042375
-123.142	49.2832	-7.8	489649	5.45895e+06	398042375
-123.142	49.2829	-8.11	489667	5.45891e+06	398042375
-123.142	49.284	3	489640	5.45903e+06	397492011
-123.142	49.2836	4.5	489658	5.45899e+06	397492011
-123.142	49.2833	2.19	489674	5.45896e+06	397492011
-123.142	49.283	2.69	489698	5.45892e+06	397492011
-123.141	49.2828	3.6	489716	5.45891e+06	397492011
-123.143	49.2844	2.39	489607	5.45908e+06	396884874
-123.143	49.2842	2.3	489608	5.45906e+06	396884874
-123.143	49.2837	0.39	489628	5.45901e+06	396884874
-123.142	49.2836	0.19	489637	5.45899e+06	396884874
-123.142	49.2833	1.6	489649	5.45896e+06	396884874
-123.142	49.283	2.5	489661	5.45893e+06	396884874
-123.142	49.2828	2.3	489681	5.4589e+06	396884874
-123.142	49.2829	21.5	489664	5.45892e+06	16409733
-123.142	49.2832	20.5	489655	5.45895e+06	16409733
-123.142	49.2834	19.5	489649	5.45897e+06	16409733
-123.143	49.2837	19.5	489635	5.459e+06	16409733
-123.143	49.2839	20.5	489625	5.45903e+06	16409733
-123.143	49.284	21.5	489619	5.45904e+06	16409733
-123.143	49.2843	18.5	489610	5.45907e+06	16409733
-123.143	49.2846	19.5	489619	5.4591e+06	16409733
-123.142	49.2846	27.5	489641	5.4591e+06	18803753
-123.142	49.2842	29.5	489647	5.45906e+06	18803753
-123.142	49.284	33.5	489668	5.45904e+06	18803753
-123.142	49.2838	33.5	489680	5.45902e+06	18803753
-123.142	49.2834	35.5	489697	5.45897e+06	18803753
-123.142	49.2832	37.5	489706	5.45894e+06	18803753
-123.141	49.2829	38.5	489724	5.45891e+06	18803753
-123.143	49.2844	17.5	489611	5.45909e+06	20681248
-123.143	49.284	17.5	489607	5.45903e+06	20681248
-123.143	49.2835	17.5	489615	5.45898e+06	20681248
-123.142	49.2828	23.5	489679	5.4589e+06	20681248
-123.142	49.2829	23.5	489673	5.45892e+06	20681248
-123.142	49.2832	23.5	489655	5.45895e+06	20681248
-123.142	49.2833	23.5	489647	5.45896e+06	20681248
-123.142	49.2835	23.5	489641	5.45898e+06	20681248
-123.143	49.2839	23.5	489628	5.45902e+06	20681248
-123.143	49.2842	23.5	489621	5.45905e+06	20681248
-123.143	49.2845	23.5	489617	5.45909e+06	20681248
-123.143	49.2846	22.5	489620	5.45911e+06	20681248
-123.142	49.2844	36.5	489645	5.45908e+06	19098546
-123.142	49.2835	35.5	489689	5.45898e+06	19098546
-123.142	49.2832	34.5	489700	5.45895e+06	19098546
-123.142	49.2828	21.5	489686	5.4589e+06	19098546
-123.142	49.2832	19.5	489665	5.45895e+06	19098546
-123.143	49.2838	18.5	489633	5.45902e+06	19098546
-123.143	49.2842	18.5	489609	5.45906e+06	19098546
-123.143	49.2844	18.5	489606	5.45908e+06	19098546
-123.143	49.2841	10.1	489634	5.45904e+06	384356347
-123.142	49.2833	10.1	489674	5.45896e+06	384356347
-123.142	49.2835	14.9	489662	5.45898e+06	384356347
-123.143	49.2844	14.1	489622	5.45909e+06	384356347
-123.142	49.2838	9.1	489645	5.45902e+06	383809735
-123.142	49.2831	8.8	489687	5.45894e+06	383809735
-123.142	49.2829	16.5	489704	5.45892e+06	383809735
-123.142	49.2836	15.1	489654	5.459e+06	383809735
-123.143	49.2844	14.9	489622	5.45908e+06	383809735
-123.142	49.283	5.7	489665	5.45893e+06	380381386
-123.142	49.2833	6.2	489655	5.45896e+06	380381386
-123.142	49.2836	8.4	489641	5.45899e+06	380381386
-123.143	49.2839	10.3	489623	5.45903e+06	380381386
-123.143	49.2842	10.5	489614	5.45906e+06	380381386
-123.143	49.2843	12.9	489623	5.45907e+06	375398926
-123.142	49.2834	12.7	489668	5.45897e+06	375398926
-123.142	49.2835	16.5	489660	5.45898e+06	375398926
-123.143	49.2846	14.7	489621	5.4591e+06	375398926
-123.143	49.2842	12.7	489628	5.45906e+06	374859079
-123.143	49.2841	12.7	489608	5.45905e+06	374859079
-123.142	49.2836	13.2	489655	5.45899e+06	374859079
-123.142	49.2831	13.8	489689	5.45894e+06	374859079
-123.142	49.283	15.8	489695	5.45893e+06	374859079
-123.142	49.2836	13.9	489657	5.45899e+06	374859079
-123.143	49.2843	13.7	489625	5.45907e+06	374859079
-123.143	49.2843	12	489623	5.45908e+06	374117258
-123.142	49.284	11.9	489638	5.45903e+06	374117258
-123.142	49.2833	11.7	489670	5.45896e+06	374117258
-123.141	49.2828	10.6	489715	5.45891e+06	374117258
-123.142	49.2832	19	489677	5.45895e+06	374117258
-123.142	49.2839	18.1	489641	5.45903e+06	374117258
-123.143	49.2845	17.6	489622	5.45909e+06	374117258
-123.143	49.2843	9.8	489623	5.45907e+06	371918979
-123.142	49.2839	9.5	489643	5.45902e+06	371918979
-123.142	49.2834	9.4	489665	5.45897e+06	371918979
-123.142	49.2831	9	489687	5.45894e+06	371918979
-123.142	49.2827	6.7	489681	5.4589e+06	371918979
-123.142	49.2831	6.7	489658	5.45894e+06	371918979
-123.142	49.2836	6.7	489657	5.45899e+06	371918979
-123.142	49.2839	9.8	489643	5.45902e+06	371918979
-123.143	49.2843	10.1	489623	5.45907e+06	371918979
-123.142	49.284	12.8	489638	5.45903e+06	404611247
-123.142	49.283	12.6	489699	5.45892e+06	404611247
-123.142	49.2834	13.5	489669	5.45897e+06	404611247
-123.143	49.2844	13	489622	5.45908e+06	404611247
-123.143	49.2846	13	489620	5.4591e+06	403936902
-123.142	49.284	13	489637	5.45904e+06	403936902
-123.142	49.2832	12.8	489681	5.45895e+06	403936902
-123.142	49.2831	15.5	489689	5.45893e+06	403936902
-123.143	49.284	13.8	489634	5.45904e+06	403936902
-123.143	49.2843	11	489623	5.45907e+06	403514120
-123.142	49.2835	10.7	489659	5.45898e+06	403514120
-123.142	49.2831	10.3	489688	5.45893e+06	403514120
-123.142	49.2832	14.9	489679	5.45895e+06	403514120
-123.143	49.2842	13.4	489628	5.45906e+06	403514120
-123.142	49.2835	9.9	489659	5.45899e+06	401024981
-123.142	49.2833	16.3	489673	5.45896e+06	401024981
-123.143	49.2844	15	489622	5.45908e+06	401024981
-123.143	49.2842	11.3	489626	5.45906e+06	398041015
-123.142	49.2834	10.8	489664	5.45897e+06	398041015
-123.142	49.2833	12.6	489673	5.45896e+06	398041015
-123.143	49.2842	12.1	489628	5.45906e+06	398041015
-123.143	49.2846	12	489622	5.45911e+06	396791479
-123.142	49.2837	11.3	489650	5.45901e+06	396791479
-123.142	49.2831	11.1	489687	5.45894e+06	396791479
-123.142	49.2832	14.4	489683	5.45894e+06	396791479
-123.143	49.2842	13.9	489629	5.45906e+06	396791479
-123.142	49.2839	11.1	489643	5.45902e+06	396192113
-123.142	49.2829	11	489703	5.45892e+06	396192113
-123.141	49.2829	15.7	489713	5.45891e+06	396192113
-123.142	49.2836	14.7	489655	5.45899e+06	396192113
-123.142	49.2837	11.8	489653	5.459e+06	524928687
-123.142	49.2827	3.6	489687	5.45889e+06	524928687
-123.142	49.2835	4.4	489660	5.45898e+06	524928687
-123.143	49.2842	6.6	489628	5.45906e+06	524928687
-123.143	49.2846	11.2	489616	5.4591e+06	524523878
-123.142	49.2837	11.3	489649	5.45901e+06	524523878
-123.142	49.283	11.2	489697	5.45892e+06	524523878
-123.142	49.2835	6.3	489662	5.45898e+06	524523878
-123.143	49.2843	9.2	489625	5.45907e+06	524523878
-123.143	49.2844	10.2	489620	5.45908e+06	523808109
-123.142	49.2837	10.2	489653	5.459e+06	523808109
-123.142	49.283	4.7	489691	5.45893e+06	523808109
-123.143	49.2841	6.7	489632	5.45905e+06	523808109
-123.143	49.2842	11.3	489629	5.45906e+06	515500648
-123.142	49.283	11.1	489698	5.45892e+06	515500648
-123.142	49.2829	5.9	489703	5.45892e+06	515500648
-123.142	49.2838	8.9	489647	5.45902e+06	515500648
-123.143	49.2845	11.1	489618	5.45909e+06	515500648
-123.143	49.2843	9.5	489625	5.45907e+06	514742602
-123.142	49.2834	8.7	489667	5.45897e+06	514742602
-123.141	49.2828	7.4	489712	5.45891e+06	514742602
-123.143	49.2843	10.8	489625	5.45907e+06	514091279
-123.142	49.2835	10.7	489660	5.45898e+06	514091279
-123.142	49.283	10.5	489695	5.45893e+06	514091279
-123.143	49.2844	8.9	489619	5.45908e+06	510938023
-123.142	49.2839	8.8	489643	5.45903e+06	510938023
-123.142	49.2832	8.4	489679	5.45895e+06	510938023
-123.143	49.2844	10.3	489620	5.45908e+06	510316909
-123.142	49.2837	10.2	489653	5.459e+06	510316909
-123.142	49.2829	9.6	489708	5.45891e+06	510316909
-123.142	49.283	-3	489700	5.45893e+06	17705013
-123.143	49.2842	-8	489634	5.45906e+06	17705013
-123.143	49.2839	-16	489594	5.45903e+06	17705013
-123.142	49.2828	-14	489653	5.45891e+06	17705013
-123.142	49.2833	1	489678	5.45896e+06	18914839
-123.142	49.284	-1	489641	5.45904e+06	18914839
-123.142	49.2832	18.8831	489666	5.45895e+06	197205582
-123.142	49.2836	18.4023	489649	5.45899e+06	197205582
-123.143	49.2839	20.8057	489633	5.45903e+06	197205582
-123.143	49.2843	17.9218	489616	5.45907e+06	197205582
-123.143	49.2846	18	489612	5.4591e+06	21709935
-123.143	49.2844	17	489616	5.45908e+06	21709935
-123.143	49.2842	16	489625	5.45906e+06	21709935
-123.142	49.2839	15	489637	5.45902e+06	21709935
-123.142	49.2836	14	489647	5.459e+06	21709935
-123.142	49.2834	13	489658	5.45897e+06	21709935
-123.142	49.2832	12	489668	5.45895e+06	21709935
-123.142	49.2829	10	489700	5.45891e+06	21709935
-123.143	49.2843	21	489624	5.45907e+06	20656604
-123.142	49.2832	21	489663	5.45895e+06	20656604
-123.142	49.2831	4	489692	5.45894e+06	54992352
-123.142	49.2836	1	489662	5.45899e+06	54992352
-123.143	49.2841	6	489634	5.45905e+06	54992352
-123.143	49.2846	-7	489607	5.4591e+06	53496749
-123.143	49.2842	-7	489617	5.45906e+06	53496749
-123.143	49.2839	-6	489632	5.45903e+06	53496749
-123.142	49.2836	-4	489647	5.45899e+06	53496749
-123.142	49.2833	-8	489661	5.45896e+06	53496749
-123.142	49.283	-5	489678	5.45893e+06	53496749
-123.142	49.2834	-4	489657	5.45897e+06	51492860
-123.142	49.2827	-10	489680	5.45889e+06	63839277
-123.142	49.2828	2	489673	5.45891e+06	63839277
-123.142	49.283	0	489661	5.45892e+06	63839277
-123.142	49.2831	-2	489653	5.45894e+06	63839277
-123.142	49.2833	-7	489647	5.45896e+06	63839277
-123.142	49.2834	-8	489644	5.45897e+06	63839277
-123.143	49.2837	-6	489629	5.459e+06	63839277
-123.143	49.2839	-5	489621	5.45903e+06	63839277
-123.143	49.2841	-5	489617	5.45905e+06	63839277
-123.143	49.2843	-4	489612	5.45907e+06	63839277
-123.143	49.2845	-5	489606	5.45909e+06	63839277
-123.143	49.2843	-2	489605	5.45907e+06	63839277
-123.143	49.2841	-5	489603	5.45905e+06	63839277
-123.143	49.2839	-9	489610	5.45902e+06	63839277
-123.143	49.2837	-3	489619	5.459e+06	63839277
-123.143	49.2835	-6	489629	5.45898e+06	63839277
-123.142	49.2833	-10	489637	5.45896e+06	63839277
-123.142	49.2832	-4	489640	5.45895e+06	63839277
-123.142	49.2829	-8	489657	5.45891e+06	63839277
-123.143	49.2843	7.82788	489618	5.45907e+06	68583315
-123.143	49.284	11.6732	489633	5.45904e+06	68583315
-123.142	49.2835	11.6732	489657	5.45899e+06	68583315
-123.142	49.283	10.2312	489683	5.45893e+06	68583315
-123.142	49.2834	4	489659	5.45897e+06	334300211
-123.143	49.2841	2.70001	489623	5.45905e+06	334300211
-123.143	49.2842	-5.10001	489608	5.45906e+06	195062241
-123.143	49.2838	-4.79999	489621	5.45901e+06	195062241
-123.142	49.2834	-6.10001	489637	5.45897e+06	195062241
-123.142	49.2831	-8.60001	489657	5.45893e+06	195062241
-123.142	49.2828	-8.89999	489671	5.4589e+06	195062241
-123.143	49.2845	-9.20001	489602	5.45909e+06	206424073
-123.143	49.2842	-7.60001	489605	5.45906e+06	206424073
-123.143	49.2838	-7.5	489618	5.45902e+06	206424073
-123.143	49.2836	-7.60001	489630	5.45899e+06	206424073
-123.142	49.283	-6.60001	489654	5.45893e+06	206424073
-123.142	49.2828	-7.10001	489671	5.4589e+06	206424073
-123.142	49.283	-9.70001	489664	5.45893e+06	206386979
-123.143	49.2836	-10.5	489635	5.45899e+06	206386979
-123.143	49.2842	-7.5	489611	5.45906e+06	206386979
-123.143	49.2844	11.9	489622	5.45909e+06	335693724
-123.143	49.2841	12.1	489631	5.45905e+06	335693724
-123.142	49.2839	12	489644	5.45902e+06	335693724
-123.142	49.2837	12.1	489650	5.459e+06	335693724
-123.142	49.2835	12.7	489663	5.45898e+06	335693724
-123.142	49.2834	12.7	489668	5.45897e+06	335693724
-123.142	49.2833	12.7	489671	5.45896e+06	335693724
-123.142	49.2831	13.1	489694	5.45894e+06	335693724
-123.141	49.2833	13	489716	5.45896e+06	335693724
-123.143	49.2843	12	489625	5.45907e+06	335400760
-123.142	49.2838	11.9	489646	5.45902e+06	335400760
-123.142	49.2834	12.1	489666	5.45897e+06	335400760
-123.142	49.2829	12.7	489703	5.45892e+06	335400760
-123.143	49.2844	11.1	489622	5.45908e+06	331963396
-123.143	49.2841	10.4	489631	5.45905e+06	331963396
-123.142	49.2836	10.2	489656	5.45899e+06	331963396
-123.142	49.2834	10.3	489668	5.45897e+06	331963396
-123.141	49.2828	10	489715	5.45891e+06	331963396
-123.143	49.2841	-13.3	489614	5.45905e+06	388056044
-123.142	49.2835	-10.9	489658	5.45898e+06	388056044
-123.142	49.2831	-9.20001	489688	5.45893e+06	388056044
-123.143	49.2844	11.8	489622	5.45909e+06	331419307
-123.143	49.2843	11.7	489625	5.45907e+06	331419307
-123.143	49.2842	11.7	489629	5.45906e+06	331419307
-123.142	49.2838	11.8	489645	5.45902e+06	331419307
-123.142	49.2835	12.4	489660	5.45898e+06	331419307
-123.142	49.2834	13.5	489665	5.45897e+06	331419307
-123.142	49.2833	13.5	489671	5.45896e+06	331419307
-123.142	49.2831	13.9	489686	5.45894e+06	331419307
-123.141	49.2829	14.2	489710	5.45891e+06	331419307
-123.143	49.2846	12.7	489621	5.4591e+06	331151399
-123.143	49.2842	12.3	489627	5.45906e+06	331151399
-123.142	49.2837	11.1	489651	5.459e+06	331151399
-123.142	49.2834	9.1	489663	5.45898e+06	331151399
-123.142	49.2833	9.1	489675	5.45896e+06	331151399
-123.141	49.2828	7.9	489714	5.45891e+06	331151399
-123.143	49.2844	9.2	489595	5.45908e+06	330589593
-123.143	49.2842	9.2	489602	5.45906e+06	330589593
-123.143	49.284	9.2	489604	5.45904e+06	330589593
-123.143	49.2836	8.8	489629	5.45899e+06	330589593
-123.142	49.2835	8.4	489662	5.45898e+06	330589593
-123.142	49.2833	8.4	489670	5.45896e+06	330589593
-123.142	49.2828	8.1	489664	5.45891e+06	330589593
-123.141	49.2829	0	489713	5.45892e+06	1115233426
-123.142	49.2835	-8	489663	5.45898e+06	1115233426
-123.143	49.2842	0	489616	5.45906e+06	1115233426
-123.142	49.2828	-14.7	489678	5.4589e+06	185804595
-123.142	49.283	-14.1	489665	5.45892e+06	185804595
-123.142	49.2832	-11.6	489654	5.45895e+06	185804595
-123.142	49.2833	-9.5	489646	5.45896e+06	185804595
-123.142	49.2835	-8.1	489639	5.45898e+06	185804595
-123.143	49.2836	-7.8	489634	5.459e+06	185804595
-123.143	49.2838	-7.4	489626	5.45902e+06	185804595
-123.143	49.284	-9.2	489617	5.45904e+06	185804595
-123.143	49.2842	-8.9	489609	5.45905e+06	185804595
-123.143	49.2844	-12.1	489610	5.45908e+06	185804595
-123.143	49.2844	-17.5	489613	5.45908e+06	185196667
-123.143	49.2842	-20.2	489626	5.45905e+06	185196667
-123.143	49.2841	-19.6	489630	5.45905e+06	185196667
-123.142	49.2839	-20.6	489637	5.45903e+06	185196667
-123.142	49.2837	-17.4	489649	5.45901e+06	185196667
-123.142	49.2835	-18	489658	5.45899e+06	185196667
-123.142	49.2834	-16.7	489668	5.45897e+06	185196667
-123.142	49.2832	-12.7	489677	5.45894e+06	185196667
-123.142	49.283	-10.4	489690	5.45892e+06	185196667
-123.142	49.2828	-6.5	489707	5.45891e+06	185196667
-123.143	49.2846	-8	489618	5.4591e+06	330430110
-123.143	49.2844	-15	489622	5.45908e+06	330430110
-123.143	49.2842	-12	489631	5.45906e+06	330430110
-123.142	49.284	-13	489640	5.45904e+06	330430110
-123.142	49.2839	-11	489645	5.45903e+06	330430110
-123.142	49.2837	-12	489656	5.45901e+06	330430110
-123.142	49.2835	-8	489663	5.45898e+06	330430110
-123.142	49.2834	-4	489667	5.45897e+06	330430110
-123.142	49.2832	4	489674	5.45895e+06	330430110
-123.142	49.2831	0	489684	5.45894e+06	330430110
-123.142	49.2829	-6	489701	5.45892e+06	330430110
-123.143	49.2843	-15	489576	5.45908e+06	361497311
-123.143	49.2842	-15	489579	5.45906e+06	361497311
-123.143	49.2842	-15	489579	5.45906e+06	361497311
-123.143	49.2842	-15	489579	5.45906e+06	361497311
-123.143	49.2834	-11	489626	5.45897e+06	361497311
-123.143	49.2833	-11	489632	5.45896e+06	361497311
-123.142	49.2831	-18	489641	5.45894e+06	361497311
-123.142	49.2829	-22	489651	5.45891e+06	361497311
-123.142	49.2828	-19	489657	5.4589e+06	361497311
-123.142	49.2827	-20	489665	5.45889e+06	361497311
-123.143	49.2845	-11	489604	5.45909e+06	523285118
-123.143	49.2843	-9	489610	5.45907e+06	523285118
-123.143	49.2842	-16	489611	5.45906e+06	523285118
-123.143	49.2841	-12	489621	5.45904e+06	523285118
-123.143	49.2839	-14	489632	5.45903e+06	523285118
-123.142	49.2838	-14	489637	5.45901e+06	523285118
-123.142	49.2835	-12	489652	5.45898e+06	523285118
-123.142	49.2833	-15	489663	5.45896e+06	523285118
-123.142	49.2832	-10	489671	5.45895e+06	523285118
-123.142	49.283	-10	489678	5.45893e+06	523285118
-123.142	49.2829	-9	489692	5.45891e+06	523285118
-123.142	49.2829	-4	489708	5.45891e+06	515295570
-123.142	49.2836	-6	489652	5.459e+06	515295570
-123.143	49.2841	-8	489629	5.45905e+06	515295570
-123.143	49.2844	-5	489586	5.45908e+06	578385185
-123.143	49.2843	-3	489601	5.45907e+06	578385185
-123.143	49.2843	-3	489601	5.45907e+06	578385185
-123.143	49.2843	-3	489601	5.45907e+06	578385185
-123.143	49.2838	-3	489631	5.45901e+06	578385185
-123.142	49.2836	-1	489638	5.45899e+06	578385185
-123.142	49.2835	-5	489644	5.45898e+06	578385185
-123.142	49.2833	-5	489655	5.45896e+06	578385185
-123.142	49.2832	-4	489660	5.45895e+06	578385185
-123.142	49.2832	0	489661	5.45895e+06	578385185
-123.142	49.283	-5	489666	5.45893e+06	578385185
-123.142	49.2831	-15	489674	5.45894e+06	582387128
-123.142	49.2835	-10	489656	5.45898e+06	582387128
-123.142	49.2837	-10	489646	5.459e+06	582387128
-123.143	49.2841	-18	489633	5.45904e+06	582387128
-123.143	49.2843	-19	489605	5.45907e+06	582387128
-123.143	49.2843	-15	489576	5.45908e+06	361551321
-123.143	49.2842	-15	489579	5.45906e+06	361551321
-123.143	49.2842	-15	489579	5.45906e+06	361551321
-123.143	49.2842	-15	489579	5.45906e+06	361551321
-123.143	49.2834	-11	489626	5.45897e+06	361551321
-123.143	49.2833	-11	489632	5.45896e+06	361551321
-123.142	49.2831	-18	489641	5.45894e+06	361551321
-123.142	49.2829	-22	489651	5.45891e+06	361551321
-123.142	49.2828	-19	489657	5.4589e+06	361551321
-123.142	49.2827	-20	489665	5.45889e+06	361551321
-123.143	49.2845	-12	489604	5.4591e+06	523285117
-123.143	49.2844	-13	489610	5.45908e+06	523285117
-123.143	49.2842	-12	489619	5.45906e+06	523285117
-123.143	49.284	-11	489629	5.45904e+06	523285117
-123.143	49.2839	-10	489635	5.45903e+06	523285117
-123.142	49.2837	-10	489644	5.45901e+06	523285117
-123.142	49.2836	-10	489649	5.45899e+06	523285117
-123.142	49.2833	-3	489657	5.45896e+06	523285117
-123.142	49.2831	-6	489666	5.45894e+06	523285117
-123.142	49.2829	-12	489681	5.45892e+06	523285117
-123.142	49.2828	-14	489687	5.45891e+06	523285117
-123.142	49.2833	-9.2	489665	5.45896e+06	515295566
-123.143	49.284	-9.1	489631	5.45904e+06	515295566
-123.143	49.2844	-20	489610	5.45908e+06	544098874
-123.143	49.2842	-20	489620	5.45905e+06	544098874
-123.143	49.284	-24	489620	5.45903e+06	544098874
-123.143	49.2838	-26	489633	5.45901e+06	544098874
-123.142	49.2836	-23	489641	5.45899e+06	544098874
-123.142	49.2834	-22	489650	5.45897e+06	544098874
-123.142	49.2832	-25	489657	5.45895e+06	544098874
-123.142	49.2831	-24	489664	5.45893e+06	544098874
-123.142	49.2829	-22	489667	5.45891e+06	544098874
-123.142	49.2828	-20	489678	5.4589e+06	544098874
-123.142	49.2829	7	489699	5.45892e+06	53399439
-123.142	49.2833	11	489670	5.45895e+06	53399439
-123.142	49.2835	10	489655	5.45898e+06	53399439
-123.142	49.2839	6	489638	5.45903e+06	53399439
-123.143	49.2842	4	489627	5.45906e+06	53399439
-123.141	49.283	36.6	489714	5.45893e+06	334242234
-123.142	49.2832	37.9	489690	5.45895e+06	334242234
-123.142	49.2834	35.4	489674	5.45897e+06	334242234
-123.142	49.2838	32.5	489645	5.45902e+06	334242234
-123.143	49.2841	25.4	489623	5.45905e+06	334242234
-123.143	49.2845	25.7	489622	5.45909e+06	334242234
-123.141	49.2829	-8	489714	5.45892e+06	515224835
-123.142	49.2832	-3	489686	5.45895e+06	515224835
-123.142	49.2835	0	489663	5.45898e+06	515224835
-123.142	49.2838	-3	489652	5.45902e+06	515224835
-123.143	49.2841	1	489634	5.45905e+06	515224835
-123.143	49.2846	-1	489627	5.4591e+06	515224835
-123.142	49.283	-2.8	489707	5.45893e+06	66227448
-123.142	49.2832	-0.1	489681	5.45895e+06	66227448
-123.142	49.2835	-2.8	489662	5.45898e+06	66227448
-123.142	49.2837	-5.5	489649	5.45901e+06	66227448
-123.142	49.284	-8.9	489638	5.45904e+06	66227448
-123.143	49.2843	-4.9	489624	5.45907e+06	66227448
-123.141	49.2829	13.2	489723	5.45891e+06	203028990
-123.141	49.283	14.3	489713	5.45892e+06	203028990
-123.142	49.283	16.2	489704	5.45893e+06	203028990
-123.142	49.2831	14.8	489697	5.45893e+06	203028990
-123.142	49.2831	13.8	489692	5.45894e+06	203028990
-123.142	49.2832	14.4	489689	5.45895e+06	203028990
-123.142	49.2833	13.8	489678	5.45896e+06	203028990
-123.142	49.2834	13.1	489669	5.45898e+06	203028990
-123.142	49.2835	12.5	489662	5.45899e+06	203028990
-123.142	49.2837	12.1	489656	5.459e+06	203028990
-123.142	49.2838	12.2	489652	5.45901e+06	203028990
-123.142	49.2838	11.8	489648	5.45902e+06	203028990
-123.142	49.2839	12	489643	5.45903e+06	203028990
-123.142	49.2841	11.6	489637	5.45904e+06	203028990
-123.143	49.2842	11.2	489632	5.45905e+06	203028990
-123.143	49.2843	11.2	489627	5.45907e+06	203028990
-123.143	49.2844	11.2	489626	5.45908e+06	203028990
-123.143	49.2844	9.5	489620	5.45909e+06	203028990
-123.143	49.2845	9.4	489622	5.4591e+06	203028990
-123.143	49.2846	9.4	489622	5.4591e+06	203028990
-123.143	49.2843	6.7	489573	5.45908e+06	203028990
-123.143	49.2842	5.4	489576	5.45906e+06	203028990
-123.143	49.2841	6.1	489582	5.45905e+06	203028990
-123.143	49.284	7.5	489589	5.45904e+06	203028990
-123.143	49.2839	7.2	489596	5.45903e+06	203028990
-123.143	49.2838	8.7	489602	5.45901e+06	203028990
-123.143	49.2837	8.5	489604	5.45901e+06	203028990
-123.143	49.2837	7.8	489606	5.459e+06	203028990
-123.143	49.2837	7.8	489610	5.459e+06	203028990
-123.143	49.2835	7	489617	5.45899e+06	203028990
-123.143	49.2834	7.1	489624	5.45897e+06	203028990
-123.143	49.2833	7.8	489631	5.45896e+06	203028990
-123.143	49.2832	5.5	489636	5.45895e+06	203028990
-123.142	49.2831	5.2	489641	5.45893e+06	203028990
-123.142	49.283	4.8	489644	5.45893e+06	203028990
-123.142	49.283	5.2	489647	5.45892e+06	203028990
-123.142	49.2829	5	489650	5.45892e+06	203028990
-123.142	49.2828	6.1	489655	5.45891e+06	203028990
-123.142	49.2828	6.6	489656	5.4589e+06	203028990
-123.142	49.2827	7.5	489658	5.4589e+06	203028990
-123.142	49.2827	8.2	489660	5.45889e+06	203028990
-123.142	49.2835	8	489661	5.45898e+06	355964812
-123.143	49.2846	0	489615	5.4591e+06	355964812
-123.141	49.2831	-11.5	489739	5.45894e+06	355964812
-123.142	49.2837	6	489676	5.45901e+06	351910077
-123.143	49.2842	-7	489620	5.45905e+06	351910077
-123.142	49.2833	-7	489662	5.45896e+06	351910077
-123.143	49.2841	-2	489634	5.45905e+06	366707426
-123.142	49.2835	-8	489654	5.45898e+06	363161263
-123.142	49.2838	-9.75	489651	5.45902e+06	394709744
-123.142	49.2837	-13.5	489643	5.459e+06	394709744
-123.143	49.2845	0	489626	5.4591e+06	330435750
-123.143	49.2843	0	489636	5.45907e+06	330435750
-123.142	49.2842	0	489637	5.45906e+06	330435750
-123.142	49.2842	0	489638	5.45906e+06	330435750
-123.142	49.2841	0	489653	5.45904e+06	330435750
-123.142	49.284	0	489663	5.45903e+06	330435750
-123.142	49.2839	0	489665	5.45903e+06	330435750
-123.142	49.2838	0	489668	5.45902e+06	330435750
-123.142	49.2836	6.9	489669	5.45899e+06	330435750
-123.142	49.2835	13.8	489668	5.45898e+06	330435750
-123.142	49.2834	16.2	489666	5.45897e+06	330435750
-123.142	49.2832	24.4	489672	5.45895e+06	330435750
-123.142	49.2831	24.7	489678	5.45894e+06	330435750
-123.142	49.283	24.8	489684	5.45893e+06	330435750
-123.142	49.2829	25.8	489693	5.45892e+06	330435750
-123.141	49.2828	28.4	489712	5.45891e+06	330435750
-123.142	49.2829	-2.8	489698	5.45892e+06	396119027
-123.142	49.2831	-1.21	489683	5.45894e+06	396119027
-123.142	49.2835	4	489679	5.45898e+06	396119027
-123.142	49.2839	5.6	489656	5.45902e+06	396119027
-123.143	49.2842	2.19	489616	5.45906e+06	396119027
-123.143	49.2844	-4	489583	5.45908e+06	396119027
-123.142	49.2836	-5	489653	5.45899e+06	63010511
-123.143	49.2843	2	489626	5.45907e+06	66569416
-123.142	49.283	5	489699	5.45893e+06	66569416
-123.143	49.2843	-16	489620	5.45907e+06	199948253
-123.143	49.2842	-5.5	489617	5.45906e+06	199030734
-123.142	49.2833	-7	489666	5.45896e+06	199030734
-123.143	49.2845	14	489620	5.45909e+06	213640984
-123.143	49.2843	14	489624	5.45907e+06	213640984
-123.143	49.2842	14	489629	5.45906e+06	213640984
-123.143	49.284	13.75	489636	5.45904e+06	213640984
-123.142	49.2839	13	489643	5.45902e+06	213640984
-123.142	49.2837	12.25	489649	5.459e+06	213640984
-123.142	49.2836	11.75	489652	5.45899e+06	213640984
-123.142	49.2834	10.75	489659	5.45898e+06	213640984
-123.142	49.2833	10.25	489665	5.45896e+06	213640984
-123.142	49.2832	9.75	489671	5.45895e+06	213640984
-123.142	49.2831	8.5	489677	5.45894e+06	213640984
-123.142	49.2829	8.75	489695	5.45892e+06	213640984
-123.141	49.2828	8.75	489709	5.45891e+06	213640984
-123.143	49.2843	0	489620	5.45907e+06	211486837
-123.142	49.2837	0	489647	5.459e+06	211486837
-123.142	49.2829	0	489697	5.45892e+06	211486837
-123.142	49.2835	-8.5	489654	5.45898e+06	205675066
-123.142	49.2829	1.75	489705	5.45892e+06	230353205
-123.142	49.283	1.25	489693	5.45893e+06	230353205
-123.142	49.2832	0.5	489683	5.45894e+06	230353205
-123.142	49.2832	0.25	489677	5.45895e+06	230353205
-123.142	49.2833	0	489672	5.45896e+06	230353205
-123.142	49.2834	0	489668	5.45897e+06	230353205
-123.142	49.2835	0	489664	5.45898e+06	230353205
-123.142	49.2836	0	489657	5.459e+06	230353205
-123.142	49.2838	0	489650	5.45901e+06	230353205
-123.142	49.2839	0	489643	5.45903e+06	230353205
-123.143	49.284	0	489635	5.45904e+06	230353205
-123.143	49.2842	0	489629	5.45906e+06	230353205
-123.143	49.2843	0	489623	5.45907e+06	230353205
-123.143	49.2844	0	489621	5.45908e+06	230353205
-123.143	49.2845	0	489619	5.4591e+06	230353205
-123.143	49.2846	0	489618	5.45911e+06	230353205
-123.142	49.2844	40	489647	5.45909e+06	227017616
-123.142	49.2835	39.5	489680	5.45898e+06	227017616
-123.143	49.2844	-2	489622	5.45909e+06	221000733
-123.142	49.2838	-2	489648	5.45902e+06	221000733
-123.142	49.2832	-2	489680	5.45895e+06	221000733
-123.142	49.2836	1.5	489663	5.45899e+06	215034692
-123.143	49.2843	-7	489620	5.45907e+06	234294013
-123.142	49.2835	-7.25	489654	5.45899e+06	234294013
-123.142	49.2835	-3.25	489667	5.45898e+06	232501704
-123.142	49.2835	1	489659	5.45899e+06	232501704
-123.142	49.2829	-12	489677	5.45891e+06	62479553
-123.142	49.2833	-12	489646	5.45896e+06	62479553
-123.143	49.284	-13	489615	5.45903e+06	62479553
-123.143	49.2845	-10	489606	5.45909e+06	62479553
-123.143	49.2843	-21	489612	5.45907e+06	62479553
-123.142	49.2834	-16	489648	5.45897e+06	62479553
-123.142	49.2828	-15	489674	5.4589e+06	90075212
-123.142	49.2833	-15	489644	5.45896e+06	90075212
-123.143	49.2842	-13	489608	5.45906e+06	90075212
-123.143	49.2843	-15	489604	5.45907e+06	90075212
-123.142	49.2833	-16	489643	5.45896e+06	90075212
-123.143	49.2845	-13.25	489606	5.4591e+06	78608182
-123.143	49.2844	-14.75	489611	5.45909e+06	78608182
-123.142	49.2838	-13.25	489638	5.45902e+06	78608182
-123.142	49.2833	-11.75	489661	5.45896e+06	78608182
-123.142	49.2827	-10.25	489684	5.45889e+06	78608182
-123.142	49.2828	3.5	489684	5.4589e+06	75997265
-123.142	49.2828	4.5	489676	5.45891e+06	75997265
-123.142	49.283	3.5	489663	5.45893e+06	75997265
-123.142	49.2831	5	489657	5.45894e+06	75997265
-123.142	49.2833	2.75	489647	5.45896e+06	75997265
-123.142	49.2834	1.25	489643	5.45898e+06	75997265
-123.142	49.2835	0.25	489638	5.45899e+06	75997265
-123.143	49.2837	0.25	489629	5.45901e+06	75997265
-123.143	49.2838	0.25	489623	5.45902e+06	75997265
-123.143	49.2839	0.25	489619	5.45903e+06	75997265
-123.143	49.2842	0.75	489612	5.45906e+06	75997265
-123.143	49.2843	0.5	489611	5.45907e+06	75997265
-123.143	49.2845	-3	489607	5.45909e+06	75997265
-123.143	49.2846	-6.25	489606	5.4591e+06	75997265
-123.143	49.2844	-10	489613	5.45908e+06	75732774
-123.142	49.2838	-6.25	489640	5.45902e+06	75732774
-123.142	49.2833	-3.5	489667	5.45896e+06	75732774
-123.142	49.2832	-9.25	489687	5.45895e+06	75732774
-123.142	49.2838	-8.5	489649	5.45902e+06	75732774
-123.143	49.2844	-13.25	489629	5.45908e+06	75732774
-123.143	49.2844	-12	489574	5.45908e+06	75732774
-123.143	49.284	-7.75	489610	5.45904e+06	75732774
-123.142	49.2835	-6.75	489642	5.45898e+06	75732774
-123.142	49.2829	-6.25	489666	5.45891e+06	75732774
-123.142	49.2835	-11.75	489638	5.45898e+06	73768642
-123.143	49.2845	-14.25	489604	5.4591e+06	73768642
-123.143	49.2841	4	489606	5.45905e+06	73768642
-123.142	49.2833	4	489640	5.45896e+06	73768642
-123.142	49.2835	-12.25	489668	5.45898e+06	89175949
-123.143	49.2843	-12	489628	5.45907e+06	89175949
-123.141	49.2829	-3	489720	5.45891e+06	87520161
-123.142	49.2834	-13.25	489669	5.45897e+06	87520161
-123.142	49.284	-10.5	489639	5.45904e+06	87520161
-123.143	49.2844	-17.5	489598	5.45908e+06	87520161
-123.143	49.2842	-14.25	489600	5.45906e+06	87520161
-123.143	49.2841	-9	489606	5.45905e+06	87520161
-123.142	49.2834	-10.75	489638	5.45897e+06	87520161
-123.142	49.2828	-8.75	489671	5.4589e+06	87520161
-123.143	49.2845	-10.75	489601	5.45909e+06	85827419
-123.143	49.2842	-11.5	489607	5.45906e+06	85827419
-123.143	49.2841	-12	489610	5.45905e+06	85827419
-123.143	49.2839	-13.5	489616	5.45903e+06	85827419
-123.143	49.2838	-14	489621	5.45901e+06	85827419
-123.143	49.2837	-14	489626	5.459e+06	85827419
-123.143	49.2835	-14	489634	5.45898e+06	85827419
-123.142	49.2834	-14	489639	5.45897e+06	85827419
-123.142	49.2832	-13.75	489649	5.45895e+06	85827419
-123.142	49.2831	-13.25	489654	5.45894e+06	85827419
-123.142	49.2829	-12.25	489664	5.45891e+06	85827419
-123.142	49.2828	-10.75	489671	5.4589e+06	85827419
-123.142	49.2827	-10.25	489678	5.45889e+06	85827419
-123.143	49.2844	-13.5	489601	5.45909e+06	201231050
-123.143	49.2841	-10.5	489612	5.45905e+06	201231050
-123.143	49.2839	-9.75	489621	5.45903e+06	201231050
-123.143	49.2836	-9.5	489634	5.45899e+06	201231050
-123.142	49.2834	-12.5	489644	5.45897e+06	201231050
-123.142	49.2831	-16.5	489658	5.45893e+06	201231050
-123.142	49.2829	-15.25	489668	5.45891e+06	201231050
-123.142	49.2828	-10.5	489681	5.4589e+06	201212718
-123.142	49.2829	-10.5	489676	5.45891e+06	201212718
-123.142	49.283	-11	489669	5.45892e+06	201212718
-123.142	49.2831	-10.5	489662	5.45893e+06	201212718
-123.142	49.2832	-15.5	489653	5.45895e+06	201212718
-123.142	49.2833	-15.75	489650	5.45896e+06	201212718
-123.142	49.2834	-16.5	489647	5.45897e+06	201212718
-123.142	49.2835	-16	489642	5.45898e+06	201212718
-123.143	49.2837	-9.25	489630	5.459e+06	201212718
-123.143	49.2838	-8	489624	5.45901e+06	201212718
-123.143	49.2839	-7.75	489619	5.45902e+06	201212718
-123.143	49.2841	-8	489610	5.45904e+06	201212718
-123.143	49.2842	-8	489606	5.45906e+06	201212718
-123.143	49.2843	-8.5	489607	5.45907e+06	201212718
-123.143	49.2844	-8	489607	5.45908e+06	201212718
-123.142	49.2828	-18	489669	5.45891e+06	200699353
-123.142	49.2831	-17	489652	5.45894e+06	200699353
-123.143	49.2835	-18.5	489633	5.45898e+06	200699353
-123.143	49.2839	-19.75	489616	5.45903e+06	200699353
-123.143	49.2843	-19.5	489608	5.45907e+06	200699353
-123.143	49.2843	-15.25	489619	5.45907e+06	200699353
-123.143	49.2839	-14	489634	5.45902e+06	200699353
-123.142	49.2834	-3.5	489652	5.45897e+06	200699353
-123.142	49.2829	-5	489674	5.45892e+06	200699353
-123.143	49.284	-12.5	489631	5.45903e+06	197215138
-123.142	49.2834	-15.25	489663	5.45898e+06	197215138
-123.142	49.2829	-16	489698	5.45891e+06	197215138
-123.142	49.283	-24.5	489663	5.45892e+06	185834727
-123.142	49.2834	-26	489642	5.45897e+06	185834727
-123.143	49.2837	-27	489622	5.45901e+06	185834727
-123.143	49.2841	-29.75	489607	5.45905e+06	185834727
-123.143	49.2845	-28	489599	5.4591e+06	185834727
-123.143	49.2844	-26.75	489617	5.45908e+06	185834727
-123.143	49.2839	-23.25	489624	5.45903e+06	185834727
-123.142	49.2835	-20.75	489645	5.45898e+06	185834727
-123.142	49.283	-20.5	489668	5.45893e+06	185834727
-123.143	49.2845	-14	489611	5.4591e+06	181898346
-123.143	49.2843	-12	489620	5.45907e+06	181898346
-123.142	49.2839	-9.75	489637	5.45903e+06	181898346
-123.142	49.2837	-9.5	489649	5.459e+06	181898346
-123.142	49.2834	-8	489664	5.45897e+06	181898346
-123.142	49.2831	-6.75	489683	5.45893e+06	181898346
-123.142	49.2828	-8	489708	5.45891e+06	181898346
-123.143	49.2845	-6	489615	5.45909e+06	209645286
-123.142	49.284	-16.25	489637	5.45904e+06	209645286
-123.143	49.2845	-9.25	489609	5.45909e+06	209645286
-123.143	49.2837	-9	489632	5.459e+06	209645286
-123.142	49.2829	-8.25	489671	5.45892e+06	209645286
-123.142	49.2829	-11	489664	5.45892e+06	209645286
-123.143	49.2837	-14.25	489629	5.459e+06	209645286
-123.143	49.2845	-25.75	489608	5.4591e+06	209645286
-123.143	49.2845	-11.25	489602	5.45909e+06	209645286
-123.143	49.2836	-10.5	489634	5.459e+06	209645286
-123.142	49.2829	-8.75	489669	5.45891e+06	209645286
-123.143	49.2842	-2.5	489621	5.45906e+06	209256380
-123.143	49.2837	10	489632	5.459e+06	209256380
-123.142	49.2832	8.75	489656	5.45895e+06	209256380
-123.142	49.2828	8.75	489677	5.45891e+06	209256380
-123.142	49.2827	-18.5	489678	5.4589e+06	206836076
-123.142	49.2831	-15.75	489653	5.45894e+06	206836076
-123.143	49.2836	-12.5	489631	5.459e+06	206836076
-123.143	49.284	-13	489613	5.45904e+06	206836076
-123.143	49.2844	-15.75	489608	5.45909e+06	206836076
-123.143	49.2842	-20	489604	5.45906e+06	206836076
-123.143	49.2838	-17.75	489623	5.45901e+06	206836076
-123.142	49.2833	-17	489645	5.45896e+06	206836076
-123.142	49.2829	-16.5	489668	5.45891e+06	206836076
-123.142	49.2829	-6.25	489673	5.45891e+06	204254399
-123.142	49.2832	-7.5	489649	5.45895e+06	204254399
-123.143	49.2837	-5	489629	5.45901e+06	204254399
-123.143	49.2841	-2.25	489611	5.45905e+06	204254399
-123.143	49.2841	-14.5	489611	5.45905e+06	204254399
-123.142	49.2834	-16.75	489644	5.45897e+06	204254399
-123.142	49.2828	-16	489674	5.4589e+06	204254399
-123.142	49.2827	-12	489682	5.45889e+06	228833586
-123.142	49.2831	-12.25	489659	5.45893e+06	228833586
-123.142	49.2835	-16	489637	5.45898e+06	228833586
-123.143	49.2838	-16	489619	5.45902e+06	228833586
-123.143	49.2842	-17	489603	5.45906e+06	228833586
-123.143	49.2845	-10.5	489607	5.4591e+06	228833586
-123.143	49.2841	-14.75	489614	5.45905e+06	228833586
-123.143	49.2837	-16	489632	5.45901e+06	228833586
-123.142	49.2834	-16.25	489649	5.45897e+06	228833586
-123.142	49.2829	-16.25	489666	5.45892e+06	228833586
-123.142	49.2832	-5	489649	5.45895e+06	223685460
-123.142	49.2827	-8.5	489681	5.45889e+06	223685460
-123.142	49.2829	-13.25	489679	5.45891e+06	222657785
-123.143	49.2839	-11.5	489620	5.45903e+06	222657785
-123.143	49.2841	-9.75	489628	5.45905e+06	221860939
-123.142	49.2834	-11	489667	5.45897e+06	221860939
-123.142	49.2833	-5.25	489678	5.45896e+06	221860939
-123.142	49.284	-3.25	489637	5.45904e+06	221860939
-123.143	49.2838	-5.75	489619	5.45902e+06	221860939
-123.142	49.283	-8.5	489660	5.45892e+06	221860939
-123.142	49.2828	-12.75	489692	5.45891e+06	215790754
-123.142	49.2833	-13.25	489660	5.45895e+06	215790754
-123.143	49.2837	-11.25	489635	5.459e+06	215790754
-123.143	49.2842	-8.75	489611	5.45906e+06	215790754
-123.143	49.2845	-7	489608	5.4591e+06	215790754
-123.143	49.2846	-15	489604	5.4591e+06	215790754
-123.143	49.2841	-12.75	489613	5.45904e+06	215790754
-123.142	49.2835	-13	489637	5.45898e+06	215790754
-123.142	49.283	-7.5	489663	5.45892e+06	215790754
-123.142	49.2829	-9	489669	5.45892e+06	243250525
-123.142	49.2833	-10	489648	5.45896e+06	243250525
-123.143	49.2837	-12.25	489630	5.459e+06	243250525
-123.143	49.284	-13.5	489613	5.45904e+06	243250525
-123.143	49.2843	-11	489607	5.45907e+06	243250525
-123.143	49.2842	-8.25	489607	5.45906e+06	243250525
-123.143	49.2838	-6.5	489625	5.45901e+06	243250525
-123.142	49.2832	-5	489651	5.45895e+06	243250525
-123.142	49.2829	-5	489675	5.45891e+06	243250525
-123.142	49.283	-8	489661	5.45892e+06	238881110
-123.143	49.2836	-9.75	489632	5.45899e+06	238881110
-123.143	49.284	-9.25	489610	5.45904e+06	238881110
-123.142	49.2841	10.5	489637	5.45905e+06	238881110
-123.142	49.2837	11.5	489663	5.459e+06	238881110
-123.142	49.283	8.5	489692	5.45893e+06	238881110
-123.142	49.2829	-17.25	489674	5.45891e+06	236323484
-123.142	49.2833	-17.5	489652	5.45896e+06	236323484
-123.142	49.2836	-19.25	489641	5.45899e+06	236323484
-123.143	49.284	-19	489619	5.45903e+06	236323484
-123.143	49.2842	-23.25	489617	5.45906e+06	236323484
-123.143	49.2842	-10.25	489608	5.45906e+06	236323484
-123.142	49.2827	-17.5	489687	5.4589e+06	232239851
-123.142	49.2832	-16.25	489655	5.45895e+06	232239851
-123.142	49.2836	-20.5	489638	5.45899e+06	232239851
-123.143	49.2841	-21.5	489614	5.45904e+06	232239851
-123.143	49.2845	-11	489604	5.4591e+06	232239851
-123.143	49.2845	-12.25	489601	5.45909e+06	232239851
-123.143	49.2841	-13.25	489609	5.45905e+06	232239851
-123.142	49.2835	-15	489639	5.45899e+06	232239851
-123.142	49.283	-12.5	489663	5.45893e+06	232239851
-123.142	49.283	-11.75	489659	5.45893e+06	231760696
-123.142	49.2835	-13.25	489637	5.45898e+06	231760696
-123.143	49.284	-14.25	489612	5.45904e+06	231760696
-123.143	49.2844	-15	489608	5.45908e+06	231760696
-123.142	49.2831	-22	489658	5.45893e+06	329842588
-123.143	49.2837	-25.75	489626	5.45901e+06	329842588
-123.143	49.2844	-19.5	489609	5.45909e+06	329842588
-123.142	49.2827	-5	489683	5.4589e+06	368235191
-123.142	49.283	-6	489662	5.45893e+06	368235191
-123.143	49.2836	-4	489635	5.45899e+06	368235191
-123.143	49.284	-4	489616	5.45904e+06	368235191
-123.143	49.2844	-2	489611	5.45908e+06	368235191
-123.142	49.2828	-9	489673	5.45891e+06	361048783
-123.142	49.2832	-7	489650	5.45895e+06	361048783
-123.143	49.2836	-8	489636	5.45899e+06	361048783
-123.143	49.2841	-6	489612	5.45905e+06	361048783
-123.143	49.2844	-6	489610	5.45909e+06	361048783
-123.143	49.2841	-12	489612	5.45905e+06	361048783
-123.143	49.2836	-11	489634	5.459e+06	361048783
-123.142	49.2832	-11	489654	5.45895e+06	361048783
-123.142	49.283	-10	489664	5.45892e+06	361048783
-123.142	49.2828	-4	489674	5.4589e+06	551174241
-123.142	49.2831	-4	489656	5.45893e+06	551174241
-123.142	49.2834	-4	489642	5.45897e+06	551174241
-123.143	49.2839	-4	489617	5.45903e+06	551174241
-123.143	49.2841	-3	489608	5.45905e+06	551174241
-123.143	49.2843	-5	489612	5.45907e+06	551174241
-123.143	49.2837	-6	489632	5.459e+06	551174241
-123.142	49.2828	-4	489675	5.45891e+06	551174241
-123.142	49.2829	-9	489673	5.45891e+06	551174241
-123.142	49.2831	-8	489658	5.45894e+06	551174241
-123.143	49.2837	-6	489630	5.459e+06	551174241
-123.143	49.284	-5	489615	5.45904e+06	551174241
-123.143	49.2845	-11	489605	5.45909e+06	551174241
-123.143	49.284	-11	489617	5.45903e+06	551174241
-123.142	49.283	-11	489660	5.45893e+06	551174241
-123.142	49.2827	-15	489683	5.4589e+06	550527331
-123.142	49.2831	-14	489658	5.45894e+06	550527331
-123.142	49.2835	-15	489638	5.45899e+06	550527331
-123.143	49.2839	-12	489619	5.45903e+06	550527331
-123.143	49.2845	-13	489607	5.4591e+06	550527331
-123.143	49.2842	-8	489610	5.45906e+06	550527331
-123.143	49.2837	-8	489629	5.459e+06	550527331
-123.142	49.2833	-7	489647	5.45896e+06	550527331
-123.143	49.2843	-11	489616	5.45907e+06	549942480
-123.143	49.2838	-13	489619	5.45901e+06	549942480
-123.142	49.2831	-13	489657	5.45894e+06	549942480
-123.142	49.2827	-14	489680	5.4589e+06	549942480
-123.142	49.2832	-14	489652	5.45894e+06	578444068
-123.143	49.2836	-16	489634	5.45899e+06	578444068
-123.143	49.2841	-15	489609	5.45905e+06	578444068
-123.143	49.2845	-16	489607	5.45909e+06	578444068
-123.143	49.2844	-14	489605	5.45908e+06	578444068
-123.143	49.2837	-18	489628	5.45901e+06	578444068
-123.142	49.2831	-20	489654	5.45894e+06	578444068
-123.142	49.2833	-23	489682	5.45896e+06	588077111
-123.142	49.2838	-19	489652	5.45902e+06	588077111
-123.143	49.2845	-19	489626	5.45909e+06	588077111
-123.143	49.2845	-7	489605	5.45909e+06	588077111
-123.143	49.2841	-10	489610	5.45905e+06	588077111
-123.142	49.2833	-11	489645	5.45896e+06	588077111
-123.142	49.2829	-11	489666	5.45891e+06	588077111
-123.142	49.283	-14	489664	5.45892e+06	583176114
-123.142	49.2834	-15	489644	5.45897e+06	583176114
-123.143	49.2837	-16	489629	5.45901e+06	583176114
-123.143	49.2839	-16	489619	5.45903e+06	583176114
-123.143	49.2842	-14	489612	5.45906e+06	583176114
-123.143	49.2844	-10	489605	5.45908e+06	583176114
-123.143	49.2838	-12	489624	5.45901e+06	583176114
-123.142	49.2833	-10	489646	5.45896e+06	583176114
-123.142	49.2831	-11	489658	5.45894e+06	583176114
-123.142	49.2827	-12	489679	5.4589e+06	583176114
-123.142	49.284		489653	5.45904e+06	225982209
-123.142	49.284	-1	489653	5.45904e+06	225982209
-123.143	49.2839	-3	489632	5.45903e+06	225982209
-123.143	49.2838	0	489624	5.45902e+06	225982209
-123.143	49.2836	6	489631	5.45899e+06	225982209
-123.142	49.2835	7	489639	5.45898e+06	225982209
-123.142	49.2833	7	489644	5.45896e+06	225982209
-123.142	49.283	6	489650	5.45893e+06	225982209
-123.142	49.2829	6	489651	5.45891e+06	225982209
-123.142	49.2828	5	489656	5.4589e+06	225982209
-123.142	49.2826	5	489669	5.45889e+06	225982209
-123.142	49.2828	4	489689	5.4589e+06	225982209
-123.142	49.2828	4	489692	5.45891e+06	225982209
-123.142	49.283	4	489680	5.45892e+06	225982209
-123.142	49.2832	4	489668	5.45895e+06	225982209
-123.142	49.2833	4	489651	5.45896e+06	225982209
-123.143	49.2836	5	489612	5.459e+06	225982209
-123.143	49.2838	5	489606	5.45901e+06	225982209
-123.143	49.2841	4	489596	5.45905e+06	225982209
-123.143	49.2841	4	489596	5.45905e+06	225982209
-123.143	49.2841	4	489596	5.45905e+06	225982209
-123.143	49.2839	4	489591	5.45902e+06	225982209
-123.143	49.2844	2	489574	5.45908e+06	225982209
-123.143	49.2844	-11	489617	5.45908e+06	225982209
-123.143	49.2841	-12	489619	5.45905e+06	225982209
-123.143	49.284	-12	489631	5.45904e+06	225982209
-123.142	49.2839	-11	489650	5.45903e+06	225982209
-123.142	49.2839	-11	489650	5.45903e+06	225982209
-123.142	49.2839	-11	489650	5.45903e+06	225982209
-123.142	49.2839	-11	489650	5.45903e+06	225982209
-123.141	49.2836	30.25	489713	5.45899e+06	79706235
-123.141	49.2835	23.5	489709	5.45898e+06	79706235
-123.142	49.2834	17	489704	5.45897e+06	79706235
-123.142	49.2833	12.5	489696	5.45896e+06	79706235
-123.142	49.2833	3.5	489687	5.45895e+06	79706235
-123.142	49.2833	0	489679	5.45896e+06	79706235
-123.142	49.2834	0	489673	5.45897e+06	79706235
-123.142	49.2835	0	489669	5.45898e+06	79706235
-123.142	49.2835	0	489660	5.45899e+06	79706235
-123.142	49.2836	0	489650	5.45899e+06	79706235
-123.142	49.2837	0	489647	5.459e+06	79706235
-123.142	49.2838	1.5	489644	5.45901e+06	79706235
-123.142	49.2839	2	489642	5.45902e+06	79706235
-123.142	49.284	3	489638	5.45903e+06	79706235
-123.143	49.284	3	489634	5.45904e+06	79706235
-123.143	49.2841	0.75	489627	5.45905e+06	79706235
-123.143	49.2842	0	489619	5.45906e+06	79706235
-123.143	49.2843	0	489615	5.45907e+06	79706235
-123.143	49.2844	0	489612	5.45908e+06	79706235
-123.143	49.2845	-4.25	489608	5.45909e+06	79706235
-123.142	49.2847	-6	489643	5.45912e+06	79706235
-123.142	49.2847	-5	489654	5.45911e+06	79706235
-123.142	49.2846	-4	489661	5.4591e+06	79706235
-123.142	49.2826	-18.75	489665	5.45888e+06	216650624
-123.142	49.2827	-15.75	489658	5.45889e+06	216650624
-123.142	49.2829	-12.75	489650	5.45891e+06	216650624
-123.142	49.283	-12.25	489646	5.45892e+06	216650624
-123.142	49.2831	-11.25	489644	5.45893e+06	216650624
-123.142	49.2832	-10.25	489642	5.45894e+06	216650624
-123.142	49.2832	-10.25	489642	5.45895e+06	216650624
-123.143	49.2833	-9.75	489636	5.45896e+06	216650624
-123.143	49.2834	-11.75	489627	5.45897e+06	216650624
-123.143	49.2835	-11.75	489619	5.45898e+06	216650624
-123.143	49.2836	-16.25	489616	5.45899e+06	216650624
-123.143	49.2837	-17.5	489610	5.459e+06	216650624
-123.143	49.2837	-16.5	489604	5.45901e+06	216650624
-123.143	49.2838	-16	489598	5.45902e+06	216650624
-123.143	49.2839	-17.75	489590	5.45903e+06	216650624
-123.143	49.284	-15.25	489588	5.45904e+06	216650624
-123.143	49.2841	-15.25	489588	5.45905e+06	216650624
-123.143	49.2842	-15.75	489584	5.45906e+06	216650624
-123.143	49.2843	-12.5	489578	5.45907e+06	216650624
-123.143	49.2844	-11	489581	5.45908e+06	216650624
-123.143	49.2845	-12.5	489584	5.45909e+06	216650624
-123.143	49.2846	3	489615	5.4591e+06	216650624
-123.143	49.2844	3	489614	5.45909e+06	216650624
-123.143	49.2843	-1.25	489616	5.45908e+06	216650624
-123.143	49.2842	-4	489620	5.45906e+06	216650624
-123.143	49.2842	-4	489626	5.45906e+06	216650624
-123.143	49.2841	-5	489630	5.45905e+06	216650624
-123.143	49.284	-5.5	489635	5.45904e+06	216650624
-123.142	49.2839	-5.25	489639	5.45903e+06	216650624
-123.142	49.2838	-5.25	489647	5.45902e+06	216650624
-123.142	49.2838	-2.5	489655	5.45901e+06	216650624
-123.142	49.2837	-4.5	489658	5.459e+06	216650624
-123.142	49.2836	-4.5	489660	5.45899e+06	216650624
-123.142	49.2835	-4.5	489661	5.45898e+06	216650624
-123.142	49.2834	-4.5	489662	5.45897e+06	216650624
-123.142	49.2833	-4.5	489668	5.45896e+06	216650624
-123.142	49.2832	1	489674	5.45895e+06	216650624
-123.142	49.2831	0	489671	5.45894e+06	216650624
-123.142	49.283	-2	489662	5.45893e+06	216650624
-123.142	49.2829	-2	489664	5.45892e+06	216650624
-123.142	49.2829	0.5	489674	5.45891e+06	216650624
-123.142	49.2828	0.5	489684	5.45891e+06	216650624
-123.142	49.2828	0.5	489692	5.4589e+06	216650624
-123.143	49.2844	-8	489588	5.45908e+06	207137927
-123.143	49.2843	-5	489587	5.45907e+06	207137927
-123.143	49.2843	-4	489597	5.45907e+06	207137927
-123.143	49.2843	-5	489603	5.45907e+06	207137927
-123.143	49.2843	-5	489608	5.45907e+06	207137927
-123.143	49.2842	-2	489613	5.45906e+06	207137927
-123.143	49.2841	-2	489615	5.45905e+06	207137927
-123.143	49.2839	-1	489614	5.45903e+06	207137927
-123.143	49.2839	0	489617	5.45902e+06	207137927
-123.143	49.2838	0	489625	5.45902e+06	207137927
-123.143	49.2838	0	489630	5.45901e+06	207137927
-123.142	49.2836	1	489640	5.459e+06	207137927
-123.142	49.2834	4	489648	5.45897e+06	207137927
-123.142	49.2833	6	489647	5.45896e+06	207137927
-123.142	49.2832	7	489653	5.45895e+06	207137927
-123.142	49.2832	6	489656	5.45895e+06	207137927
-123.142	49.2831	6	489660	5.45894e+06	207137927
-123.142	49.283	5	489664	5.45893e+06	207137927
-123.142	49.283	4	489674	5.45892e+06	207137927
-123.142	49.283	5	489680	5.45892e+06	207137927
-123.142	49.283	5	489683	5.45893e+06	207137927
-123.142	49.2831	5	489676	5.45894e+06	207137927
-123.142	49.2831	3	489670	5.45894e+06	207137927
-123.142	49.2832	4	489666	5.45895e+06	207137927
-123.142	49.2833	2	489663	5.45896e+06	207137927
-123.142	49.2833	1	489661	5.45896e+06	207137927
-123.142	49.2834	4	489657	5.45898e+06	207137927
-123.142	49.2835	6	489656	5.45898e+06	207137927
-123.142	49.2836	6	489653	5.45899e+06	207137927
-123.142	49.2836	7	489651	5.459e+06	207137927
-123.142	49.2837	8	489649	5.45901e+06	207137927
-123.142	49.284	11	489644	5.45903e+06	207137927
-123.142	49.284	12	489642	5.45904e+06	207137927
-123.142	49.2841	13	489640	5.45905e+06	207137927
-123.142	49.2841	14	489639	5.45905e+06	207137927
-123.142	49.2843	15	489637	5.45907e+06	207137927
-123.143	49.2844	15	489635	5.45908e+06	207137927
-123.143	49.2845	14	489631	5.45909e+06	207137927
-123.143	49.2846	11	489626	5.4591e+06	207137927
-123.142	49.2837	25	489645	5.459e+06	63052568
-123.142	49.2833	25.8	489661	5.45896e+06	63052568
-123.142	49.2832	26.6	489671	5.45894e+06	63052568
-123.142	49.2828	5.4	489680	5.4589e+06	71017990
-123.142	49.2829	6.2	489669	5.45892e+06	71017990
-123.142	49.283	6.6	489661	5.45893e+06	71017990
-123.143	49.2837	7.4	489625	5.45901e+06	71017990
-123.143	49.2843	7.6	489608	5.45907e+06	71017990
-123.142	49.2827	-29.2	489677	5.4589e+06	70835482
-123.142	49.2829	-28.8	489665	5.45891e+06	70835482
-123.142	49.2831	-28.2	489651	5.45894e+06	70835482
-123.143	49.2836	-28.2	489626	5.459e+06	70835482
-123.143	49.2842	-27.8	489605	5.45906e+06	70835482
-123.143	49.2843	-27.4	489606	5.45907e+06	70835482
-123.143	49.2844	-27	489606	5.45908e+06	70835482
-123.142	49.2828	6.4	489678	5.4589e+06	70538728
-123.142	49.2829	6.8	489671	5.45891e+06	70538728
-123.142	49.283	7.4	489660	5.45893e+06	70538728
-123.143	49.2836	8.4	489631	5.45899e+06	70538728
-123.143	49.2842	8.6	489608	5.45906e+06	70538728
-123.143	49.2844	8.6	489608	5.45908e+06	70538728
-123.142	49.2827	5.2	489681	5.45889e+06	69547519
-123.142	49.2829	5.6	489670	5.45891e+06	69547519
-123.142	49.2833	6.4	489644	5.45896e+06	69547519
-123.143	49.2842	6.6	489607	5.45905e+06	69547519
-123.143	49.2843	6.6	489608	5.45907e+06	69547519
-123.142	49.2828	4.6	489673	5.45891e+06	69200164
-123.142	49.283	5	489663	5.45893e+06	69200164
-123.142	49.2834	5.6	489642	5.45897e+06	69200164
-123.143	49.2842	6	489608	5.45905e+06	69200164
-123.143	49.2844	6	489608	5.45908e+06	69200164
-123.142	49.2831	4.2	489696	5.45893e+06	68935592
-123.142	49.2831	4.2	489696	5.45894e+06	68935592
-123.142	49.2832	4	489684	5.45895e+06	68935592
-123.142	49.2836	4	489661	5.45899e+06	68935592
-123.143	49.2843	4	489625	5.45907e+06	68935592
-123.143	49.2845	3.8	489620	5.45909e+06	68935592
-123.143	49.2846	3.4	489618	5.4591e+06	68935592
-123.142	49.2828	10.2	489673	5.4589e+06	66944362
-123.142	49.283	10.8	489658	5.45892e+06	66944362
-123.143	49.2841	11.8	489611	5.45905e+06	66944362
-123.143	49.2843	11.8	489608	5.45907e+06	66944362
-123.142	49.2829	10.8	489701	5.45891e+06	66633132
-123.142	49.2831	10.2	489683	5.45894e+06	66633132
-123.142	49.2833	9.8	489666	5.45896e+06	66633132
-123.142	49.2836	9.4	489653	5.459e+06	66633132
-123.143	49.2842	9.2	489631	5.45906e+06	66633132
-123.142	49.2827	13.4	489676	5.45889e+06	65410143
-123.142	49.2829	14.2	489664	5.45891e+06	65410143
-123.142	49.2833	15.2	489642	5.45896e+06	65410143
-123.143	49.2841	15.6	489607	5.45905e+06	65410143
-123.143	49.2844	15.8	489602	5.45909e+06	65410143
-123.141	49.283	-28.4	489711	5.45892e+06	65137957
-123.142	49.2831	-28.4	489694	5.45894e+06	65137957
-123.142	49.2832	-29	489671	5.45895e+06	65137957
-123.142	49.2833	-29.2	489668	5.45896e+06	65137957
-123.142	49.2834	-29.6	489664	5.45898e+06	65137957
-123.142	49.2839	-30	489639	5.45903e+06	65137957
-123.143	49.2845	-30.4	489616	5.45909e+06	65137957
-123.143	49.2846	-30.4	489612	5.4591e+06	65137957
-123.141	49.2828	-30.4	489714	5.45891e+06	63836300
-123.142	49.2831	-30.6	489692	5.45894e+06	63836300
-123.142	49.2831	-30.6	489692	5.45894e+06	63836300
-123.142	49.2833	-30.8	489674	5.45896e+06	63836300
-123.142	49.2833	-30.8	489671	5.45896e+06	63836300
-123.142	49.2837	-31	489657	5.459e+06	63836300
-123.142	49.2838	-31.4	489651	5.45901e+06	63836300
-123.142	49.284	-31.8	489638	5.45904e+06	63836300
-123.143	49.2843	-32.2	489624	5.45907e+06	63836300
-123.143	49.2846	-32.4	489619	5.4591e+06	63836300
-123.143	49.2842	43.6	489624	5.45905e+06	63052552
-123.142	49.2838	43.8	489640	5.45901e+06	63052552
-123.142	49.2835	44	489653	5.45898e+06	63052552
-123.142	49.283	44	489691	5.45892e+06	63052552
-123.142	49.283	1	489678	5.45893e+06	79704443
-123.143	49.2846	-0.8	489616	5.4591e+06	79704443
-123.142	49.283	15.6	489685	5.45892e+06	79545048
-123.142	49.2831	15.4	489672	5.45894e+06	79545048
-123.142	49.2836	15.2	489654	5.45899e+06	79545048
-123.143	49.2843	15	489619	5.45907e+06	79545048
-123.142	49.2832	4	489648	5.45895e+06	77723807
-123.143	49.2841	4.8	489607	5.45905e+06	77723807
-123.142	49.283	13.4	489687	5.45892e+06	77419368
-123.142	49.283	13.4	489681	5.45893e+06	77419368
-123.143	49.2837	12.8	489636	5.45901e+06	77419368
-123.143	49.2843	12.8	489610	5.45907e+06	77419368
-123.143	49.2844	12.6	489606	5.45908e+06	77419368
-123.143	49.2844	12.4	489605	5.45908e+06	77419368
-123.143	49.2844	11.8	489604	5.45908e+06	77419368
-123.143	49.2844	11.6	489604	5.45908e+06	77419368
-123.143	49.2845	11	489605	5.45909e+06	77419368
-123.143	49.2845	10.8	489604	5.4591e+06	77419368
-123.142	49.283	11.6	489659	5.45893e+06	76681090
-123.142	49.2833	12.4	489648	5.45896e+06	76681090
-123.142	49.2835	13	489637	5.45898e+06	76681090
-123.143	49.2843	13.8	489606	5.45907e+06	76681090
-123.143	49.2845	14	489608	5.45909e+06	76681090
-123.143	49.2843	16.4	489620	5.45907e+06	75668516
-123.142	49.2838	16.4	489638	5.45902e+06	75668516
-123.142	49.2836	16.4	489652	5.45899e+06	75668516
-123.142	49.2832	16.4	489672	5.45895e+06	75668516
-123.142	49.2831	16.4	489675	5.45894e+06	75668516
-123.142	49.283	16.4	489686	5.45893e+06	75668516
-123.142	49.2829	16.4	489694	5.45892e+06	75668516
-123.142	49.2828	33.6	489681	5.4589e+06	75668526
-123.142	49.2829	34.2	489680	5.45891e+06	75668526
-123.142	49.283	35.4	489673	5.45892e+06	75668526
-123.142	49.2831	36.2	489671	5.45894e+06	75668526
-123.142	49.2836	36.6	489659	5.45899e+06	75668526
-123.143	49.2845	11	489609	5.45909e+06	75355023
-123.143	49.2841	11	489627	5.45905e+06	75355023
-123.142	49.2832	11	489668	5.45895e+06	75355023
-123.142	49.2828	11	489707	5.4589e+06	75355023
-123.141	49.2829	11.2	489714	5.45891e+06	75355032
-123.142	49.2831	11.2	489689	5.45894e+06	75355032
-123.142	49.2835	11.2	489660	5.45898e+06	75355032
-123.143	49.2846	11	489619	5.4591e+06	75355032
-123.143	49.2844	19.8	489618	5.45908e+06	74314488
-123.142	49.2835	20.2	489656	5.45898e+06	74314488
-123.142	49.283	20.2	489684	5.45893e+06	74314488
-123.143	49.2843	-21.8	489614	5.45907e+06	72854277
-123.143	49.2842	-21.8	489618	5.45906e+06	72854277
-123.142	49.2832	-21.8	489671	5.45894e+06	72854277
-123.142	49.2831	-21.8	489674	5.45894e+06	72854277
-123.143	49.2842	11.8	489624	5.45906e+06	72556572
-123.142	49.2839	11.8	489638	5.45902e+06	72556572
-123.142	49.2834	12.4	489658	5.45898e+06	72556572
-123.142	49.2833	12.6	489664	5.45896e+06	72556572
-123.142	49.2832	13	489674	5.45894e+06	72556572
-123.142	49.2829	13.4	489704	5.45891e+06	72556572
-123.142	49.2828	7	489673	5.4589e+06	72399076
-123.142	49.2829	7.4	489664	5.45892e+06	72399076
-123.142	49.2833	7.8	489644	5.45896e+06	72399076
-123.143	49.284	8	489607	5.45904e+06	72399076
-123.143	49.2842	8	489603	5.45906e+06	72399076
-123.143	49.2844	8	489602	5.45908e+06	72399076
-123.143	49.2846	17	489612	5.4591e+06	72235952
-123.143	49.2841	17.2	489625	5.45905e+06	72235952
-123.142	49.2836	17.2	489648	5.459e+06	72235952
-123.142	49.2833	17.2	489663	5.45895e+06	72235952
-123.142	49.2832	17.4	489668	5.45894e+06	72235952
-123.142	49.283	17.4	489680	5.45893e+06	72235952
-123.142	49.2828	17.4	489708	5.45891e+06	72235952
-123.142	49.2827	-1.4	489679	5.4589e+06	71546825
-123.142	49.2829	-0.8	489669	5.45891e+06	71546825
-123.142	49.2834	0.2	489639	5.45897e+06	71546825
-123.143	49.284	0.4	489612	5.45904e+06	71546825
-123.143	49.2842	1	489607	5.45906e+06	71546825
-123.143	49.2844	1.8	489607	5.45909e+06	71546825
-123.143	49.2845	18.8	489606	5.4591e+06	71442197
-123.142	49.2837	19	489642	5.459e+06	71442197
-123.142	49.2832	19	489665	5.45895e+06	71442197
-123.142	49.2829	19	489695	5.45891e+06	71442197
-123.142	49.2828	19	489701	5.45891e+06	71442197
-123.142	49.2828	6.2	489676	5.4589e+06	71442030
-123.142	49.2829	6.8	489665	5.45892e+06	71442030
-123.142	49.283	7	489660	5.45893e+06	71442030
-123.142	49.2832	7.4	489651	5.45895e+06	71442030
-123.142	49.2834	7.8	489643	5.45897e+06	71442030
-123.143	49.2838	8	489624	5.45901e+06	71442030
-123.143	49.2842	8.2	489609	5.45905e+06	71442030
-123.143	49.2845	8.2	489605	5.45909e+06	71442030
-123.143	49.2843	23	489616	5.45907e+06	71442037
-123.142	49.2836	23.4	489653	5.45899e+06	71442037
-123.142	49.2829	23.4	489696	5.45892e+06	71442037
-123.143	49.2844	-14	489612	5.45909e+06	70881344
-123.143	49.2841	-13.8	489627	5.45904e+06	70881344
-123.142	49.2836	-13.8	489648	5.45899e+06	70881344
-123.142	49.2831	-13.6	489675	5.45894e+06	70881344
-123.142	49.283	-13.6	489679	5.45893e+06	70881344
-123.143	49.2844	16	489616	5.45908e+06	70538718
-123.143	49.2839	16.2	489631	5.45903e+06	70538718
-123.142	49.2832	16.2	489661	5.45895e+06	70538718
-123.142	49.283	16.2	489675	5.45893e+06	70538718
-123.143	49.2844	-16.8	489613	5.45908e+06	70214319
-123.143	49.2839	-16.6	489635	5.45902e+06	70214319
-123.142	49.2832	-16.4	489664	5.45895e+06	70214319
-123.142	49.2829	-16.4	489691	5.45891e+06	70214319
-123.143	49.2844	-11.2	489612	5.45908e+06	69200147
-123.142	49.2839	-11.2	489639	5.45902e+06	69200147
-123.142	49.2832	-11.2	489665	5.45895e+06	69200147
-123.142	49.2828	-11	489698	5.45891e+06	69200147
-123.143	49.2845	15.4	489608	5.45909e+06	68935586
-123.143	49.2843	16	489618	5.45907e+06	68935586
-123.143	49.2842	16.2	489623	5.45906e+06	68935586
-123.142	49.2835	17	489646	5.45898e+06	68935586
-123.142	49.2831	17.2	489668	5.45894e+06	68935586
-123.143	49.2845	-18.4	489612	5.45909e+06	67095772
-123.143	49.2843	-18.2	489617	5.45908e+06	67095772
-123.142	49.2832	-17.8	489666	5.45895e+06	67095772
-123.143	49.2843	15.8	489615	5.45907e+06	66803823
-123.142	49.2837	16	489638	5.459e+06	66803823
-123.142	49.2832	16	489662	5.45895e+06	66803823
-123.143	49.2846	-4.6	489610	5.4591e+06	66520570
-123.143	49.2844	-4.2	489615	5.45908e+06	66520570
-123.143	49.2839	-3.8	489633	5.45902e+06	66520570
-123.142	49.2832	-3.8	489666	5.45895e+06	66520570
-123.142	49.283	-3.8	489680	5.45893e+06	66520570
-123.143	49.2846	12	489612	5.4591e+06	91646283
-123.142	49.2839	12	489641	5.45902e+06	91646283
-123.142	49.2833	12.6	489665	5.45896e+06	91646283
-123.142	49.2832	12.8	489668	5.45895e+06	91646283
-123.142	49.283	13.2	489688	5.45893e+06	91646283
-123.142	49.2829	13.4	489695	5.45892e+06	91646283
-123.142	49.2829	11.6	489683	5.45891e+06	91646305
-123.142	49.2835	11.4	489649	5.45898e+06	91646305
-123.143	49.2837	10.8	489624	5.45901e+06	91646305
-123.143	49.284	10.4	489607	5.45904e+06	91646305
-123.143	49.2842	10.2	489601	5.45906e+06	91646305
-123.142	49.2838	13.2	489641	5.45901e+06	91068876
-123.142	49.2832	13.2	489666	5.45895e+06	91068876
-123.143	49.2845	-22.2	489610	5.45909e+06	91068909
-123.143	49.2843	-22.2	489618	5.45907e+06	91068909
-123.142	49.2838	-22	489642	5.45901e+06	91068909
-123.142	49.2833	-22	489660	5.45896e+06	91068909
-123.142	49.2832	-22	489664	5.45895e+06	91068909
-123.142	49.2831	-22	489679	5.45893e+06	91068909
-123.141	49.2828	-22	489710	5.4589e+06	91068909
-123.141	49.2828	12.8	489713	5.45891e+06	91068920
-123.142	49.2833	12.4	489673	5.45896e+06	91068920
-123.142	49.2839	12.2	489647	5.45902e+06	91068920
-123.143	49.2845	11.6	489621	5.45909e+06	91068920
-123.143	49.2845	0.8	489611	5.45909e+06	89502353
-123.143	49.2844	0.8	489615	5.45908e+06	89502353
-123.142	49.2837	1.4	489644	5.459e+06	89502353
-123.142	49.2834	1.6	489658	5.45897e+06	89502353
-123.142	49.2829	1.6	489689	5.45892e+06	89502353
-123.142	49.2829	1.6	489696	5.45891e+06	89502353
-123.142	49.283	48.4	489699	5.45892e+06	89502369
-123.142	49.2836	48.2	489654	5.45899e+06	89502369
-123.142	49.2836	48	489651	5.459e+06	89502369
-123.142	49.2839	47.4	489640	5.45902e+06	89502369
-123.143	49.284	47	489627	5.45903e+06	89502369
-123.143	49.2843	46.6	489615	5.45907e+06	89502369
-123.143	49.2841	14.2	489626	5.45905e+06	89105938
-123.142	49.2832	14.2	489666	5.45895e+06	89105938
-123.142	49.2832	14.2	489669	5.45895e+06	89105938
-123.142	49.283	14.6	489682	5.45893e+06	89105938
-123.142	49.2829	15	489699	5.45891e+06	89105938
-123.142	49.283	-17.4	489705	5.45893e+06	88909275
-123.142	49.284	-18.4	489643	5.45903e+06	88909275
-123.143	49.2846	-18.8	489626	5.4591e+06	88909275
-123.143	49.2846	18	489609	5.4591e+06	88764540
-123.143	49.284	18	489629	5.45903e+06	88764540
-123.142	49.2832	18	489663	5.45895e+06	88764540
-123.142	49.283	18.2	489678	5.45893e+06	88764540
-123.142	49.2829	18.6	489689	5.45892e+06	88764540
-123.142	49.283	16.8	489702	5.45892e+06	87858656
-123.142	49.2831	16.6	489684	5.45894e+06	87858656
-123.142	49.2833	16.2	489674	5.45896e+06	87858656
-123.142	49.2834	16	489664	5.45897e+06	87858656
-123.142	49.2837	15.6	489646	5.45901e+06	87858656
-123.142	49.2837	15.4	489646	5.45901e+06	87858656
-123.143	49.2844	15	489618	5.45908e+06	87858656
-123.143	49.2845	15	489615	5.4591e+06	87858656
-123.143	49.2844	16.2	489614	5.45908e+06	87434089
-123.143	49.2839	16.2	489635	5.45903e+06	87434089
-123.142	49.2835	16.2	489654	5.45898e+06	87434089
-123.142	49.2831	16.2	489674	5.45894e+06	87434089
-123.142	49.2829	16.2	489695	5.45892e+06	87434089
-123.141	49.2829	14	489719	5.45891e+06	87434095
-123.142	49.2831	13.4	489693	5.45894e+06	87434095
-123.142	49.2835	13	489662	5.45898e+06	87434095
-123.143	49.2844	12.6	489627	5.45908e+06	87434095
-123.143	49.2841	19.8	489625	5.45905e+06	87185392
-123.142	49.2836	19.8	489647	5.459e+06	87185392
-123.142	49.2832	19.8	489669	5.45894e+06	87185392
-123.142	49.2832	12.8	489676	5.45894e+06	87185404
-123.143	49.2841	12.8	489630	5.45904e+06	87185404
-123.143	49.2846	12.8	489616	5.4591e+06	87185404
-123.143	49.2845	16.4	489612	5.4591e+06	86850893
-123.143	49.2841	16.4	489628	5.45905e+06	86850893
-123.142	49.2833	16.6	489666	5.45896e+06	86850893
-123.142	49.2832	16.6	489673	5.45895e+06	86850893
-123.142	49.283	-6	489700	5.45893e+06	86850904
-123.142	49.2836	-6	489652	5.45899e+06	86850904
-123.143	49.284	-6	489635	5.45903e+06	86850904
-123.143	49.2845	-6	489614	5.45909e+06	86850904
-123.143	49.2843	16	489621	5.45907e+06	86850920
-123.142	49.2838	16	489642	5.45901e+06	86850920
-123.142	49.2832	16	489669	5.45895e+06	86850920
-123.142	49.2829	16	489693	5.45892e+06	86850920
-123.142	49.2835	8.8	489662	5.45899e+06	86191865
-123.143	49.2844	8	489621	5.45908e+06	86191865
-123.143	49.2846	-5.4	489610	5.4591e+06	86191866
-123.143	49.2842	-5.4	489622	5.45906e+06	86191866
-123.143	49.284	-4.8	489635	5.45903e+06	86191866
-123.142	49.2837	-4.4	489647	5.45901e+06	86191866
-123.142	49.2836	-4.2	489653	5.45899e+06	86191866
-123.142	49.2832	-3.8	489672	5.45895e+06	86191866
-123.143	49.2843	11	489616	5.45907e+06	85157448
-123.142	49.2834	11	489655	5.45897e+06	85157448
-123.142	49.2831	11	489671	5.45894e+06	85157448
-123.142	49.283	9.4	489677	5.45892e+06	85157449
-123.142	49.2832	8.8	489655	5.45895e+06	85157449
-123.143	49.2843	8.2	489613	5.45908e+06	85157449
-123.143	49.2843	9.8	489622	5.45907e+06	84877451
-123.143	49.2841	10	489628	5.45905e+06	84877451
-123.142	49.2835	10.6	489655	5.45898e+06	84877451
-123.142	49.2828	10.8	489704	5.45891e+06	84877451
-123.142	49.2829	13.4	489702	5.45892e+06	84877454
-123.142	49.283	13	489690	5.45893e+06	84877454
-123.142	49.2833	12.4	489671	5.45896e+06	84877454
-123.142	49.2834	12.2	489663	5.45897e+06	84877454
-123.142	49.2838	12	489644	5.45902e+06	84877454
-123.143	49.2845	11.6	489617	5.45909e+06	84877454
-123.143	49.2845	13.6	489614	5.45909e+06	84877457
-123.143	49.2844	13.6	489615	5.45908e+06	84877457
-123.142	49.2837	13.6	489641	5.45901e+06	84877457
-123.142	49.2836	13.8	489647	5.45899e+06	84877457
-123.142	49.2834	14.4	489658	5.45897e+06	84877457
-123.142	49.2832	14.6	489664	5.45895e+06	84877457
-123.142	49.2828	15.2	489699	5.45891e+06	84877457
-123.142	49.2831	14.2	489706	5.45893e+06	84877461
-123.142	49.2832	13.8	489691	5.45895e+06	84877461
-123.142	49.2834	13.6	489677	5.45897e+06	84877461
-123.142	49.2835	13.4	489663	5.45898e+06	84877461
-123.143	49.2843	13	489625	5.45907e+06	84877461
-123.143	49.2843	-0.4	489617	5.45907e+06	84877465
-123.143	49.2841	0.2	489627	5.45905e+06	84877465
-123.142	49.2838	0.6	489640	5.45901e+06	84877465
-123.142	49.2832	1.4	489667	5.45895e+06	84877465
-123.142	49.2831	1.4	489675	5.45894e+06	84877465
-123.142	49.283	12.4	489697	5.45893e+06	84877471
-123.142	49.2837	12.4	489647	5.45901e+06	84877471
-123.143	49.2841	12.4	489625	5.45905e+06	84877471
-123.143	49.2845	12.4	489611	5.45909e+06	84877471
-123.142	49.2838	3.6	489639	5.45902e+06	83742722
-123.142	49.2837	4	489645	5.459e+06	83742722
-123.142	49.2834	4.6	489655	5.45897e+06	83742722
-123.142	49.2833	4.8	489661	5.45896e+06	83742722
-123.142	49.2829	5.2	489692	5.45891e+06	83742722
-123.143	49.2844	17.2	489611	5.45908e+06	83742792
-123.142	49.2829	18	489685	5.45892e+06	83742792
-123.141	49.2829	26.8	489711	5.45892e+06	83742792
-123.142	49.2837	25.8	489655	5.459e+06	83742792
-123.142	49.283	13.2	489670	5.45892e+06	83742810
-123.143	49.2835	13.2	489631	5.45898e+06	83742810
-123.143	49.2836	13	489625	5.45899e+06	83742810
-123.143	49.2839	12.2	489616	5.45903e+06	83742810
-123.143	49.284	12	489612	5.45904e+06	83742810
-123.143	49.2841	12	489609	5.45905e+06	83742810
-123.143	49.2842	11.6	489596	5.45906e+06	83742810
-123.143	49.2842	11.4	489600	5.45906e+06	83742810
-123.143	49.2844	11.2	489605	5.45908e+06	83742810
-123.142	49.2837	15.8	489643	5.459e+06	83742825
-123.142	49.2832	16	489664	5.45895e+06	83742825
-123.142	49.283	16.6	489682	5.45892e+06	83742825
-123.142	49.2829	16.8	489689	5.45892e+06	83742825
-123.143	49.2843	14.6	489618	5.45907e+06	82030000
-123.142	49.2837	15	489650	5.459e+06	82030000
-123.142	49.2832	15.2	489670	5.45894e+06	82030000
-123.142	49.283	15.2	489681	5.45893e+06	82030000
-123.142	49.2829	15.2	489691	5.45892e+06	82030000
-123.141	49.283	8.8	489710	5.45892e+06	82030043
-123.142	49.2831	8.2	489700	5.45893e+06	82030043
-123.142	49.2831	7.6	489697	5.45894e+06	82030043
-123.142	49.2831	6.8	489697	5.45894e+06	82030043
-123.142	49.2832	6.6	489693	5.45895e+06	82030043
-123.142	49.2834	6.6	489670	5.45897e+06	82030043
-123.142	49.2839	6.6	489642	5.45903e+06	82030043
-123.143	49.2843	6	489623	5.45907e+06	82030043
-123.143	49.2843	5.6	489620	5.45908e+06	82030043
-123.143	49.2845	5.2	489622	5.45909e+06	82030043
-123.143	49.2845	4.8	489616	5.4591e+06	82030043
-123.143	49.2845	10.8	489610	5.45909e+06	81597542
-123.143	49.2844	11	489612	5.45908e+06	81597542
-123.143	49.2841	11.6	489628	5.45905e+06	81597542
-123.142	49.2836	12	489645	5.45899e+06	81597542
-123.142	49.2832	12.2	489664	5.45895e+06	81597542
-123.142	49.2829	12.2	489688	5.45892e+06	81597542
-123.143	49.2843	-12.2	489619	5.45907e+06	81423765
-123.143	49.2839	-12	489635	5.45903e+06	81423765
-123.142	49.2836	-11.4	489648	5.459e+06	81423765
-123.142	49.2835	-11.2	489655	5.45898e+06	81423765
-123.142	49.2833	-11	489665	5.45896e+06	81423765
-123.142	49.2829	-10.6	489696	5.45891e+06	81423765
-123.142	49.283	21	489681	5.45893e+06	81023715
-123.142	49.2829	-40.6	489661	5.45891e+06	80286809
-123.142	49.2831	-40	489649	5.45894e+06	80286809
-123.143	49.2837	-39	489618	5.459e+06	80286809
-123.143	49.2841	-38.8	489600	5.45905e+06	80286809
-123.143	49.2844	18.2	489612	5.45909e+06	79918726
-123.143	49.284	18.2	489629	5.45904e+06	79918726
-123.142	49.2835	18.2	489651	5.45898e+06	79918726
-123.142	49.2829	18.4	489682	5.45892e+06	79918726
-123.142	49.2829	18.6	489689	5.45891e+06	79918726
-123.143	49.2844	19.2	489616	5.45908e+06	79545019
-123.143	49.2841	19.4	489629	5.45905e+06	79545019
-123.142	49.2832	19.4	489670	5.45895e+06	79545019
-123.143	49.2843	14.6	489614	5.45907e+06	79187382
-123.143	49.2839	14.8	489632	5.45903e+06	79187382
-123.142	49.283	14.8	489670	5.45893e+06	79187382
-123.142	49.2832	24.6	489665	5.45895e+06	78295866
-123.143	49.2846	12.6	489610	5.4591e+06	77580922
-123.143	49.2844	13	489618	5.45908e+06	77580922
-123.143	49.2841	13.4	489631	5.45905e+06	77580922
-123.142	49.2836	13.8	489647	5.45899e+06	77580922
-123.142	49.2835	13.8	489651	5.45899e+06	77580922
-123.142	49.2831	14	489673	5.45894e+06	77580922
-123.142	49.2831	14.2	489675	5.45894e+06	77580922
-123.142	49.2831	14.2	489681	5.45893e+06	77580922
-123.143	49.2845	18.8	489613	5.45909e+06	77280607
-123.143	49.284	18.8	489633	5.45904e+06	77280607
-123.142	49.2831	18.8	489671	5.45893e+06	77280607
-123.142	49.2828	19	489699	5.45891e+06	77280607
-123.143	49.2845	18.4	489610	5.45909e+06	77004892
-123.142	49.2835	18.4	489654	5.45898e+06	77004892
-123.142	49.283	18.4	489684	5.45892e+06	77004892
-123.143	49.2844	14.6	489613	5.45908e+06	76534760
-123.143	49.2842	15	489622	5.45906e+06	76534760
-123.143	49.284	15.4	489635	5.45903e+06	76534760
-123.142	49.2836	15.8	489648	5.45899e+06	76534760
-123.142	49.2831	16	489672	5.45893e+06	76534760
-123.141	49.2829	15.2	489716	5.45891e+06	76289570
-123.142	49.2833	14.8	489676	5.45896e+06	76289570
-123.143	49.2843	14.6	489637	5.45907e+06	76289570
-123.141	49.2829	0.2	489715	5.45891e+06	203032186
-123.142	49.2831	-0.4	489690	5.45894e+06	203032186
-123.142	49.2834	-0.6	489671	5.45897e+06	203032186
-123.142	49.2836	-1	489661	5.459e+06	203032186
-123.142	49.2839	-0.6	489646	5.45903e+06	203032186
-123.143	49.2842	-0.8	489635	5.45906e+06	203032186
-123.143	49.2844	0.4	489625	5.45908e+06	203032186
-123.143	49.2844	0.6	489624	5.45908e+06	203032186
-123.143	49.2844	0.4	489624	5.45909e+06	203032186
-123.142	49.2831	2.8	489688	5.45894e+06	202144537
-123.142	49.2834	1.4	489666	5.45898e+06	202144537
-123.142	49.2838	2.4	489649	5.45902e+06	202144537
-123.143	49.2842	1.8	489633	5.45906e+06	202144537
-123.142	49.2835	-4	489669	5.45898e+06	201731951
-123.143	49.2846	-3.4	489622	5.45911e+06	201731951
-123.143	49.2843	6.6	489619	5.45907e+06	201138205
-123.143	49.284	6.8	489634	5.45904e+06	201138205
-123.142	49.2837	6.8	489649	5.459e+06	201138205
-123.142	49.2833	7	489667	5.45896e+06	201138205
-123.142	49.283	7.4	489690	5.45893e+06	201138205
-123.143	49.2845	11.8	489611	5.45909e+06	199517819
-123.143	49.2841	11.6	489629	5.45905e+06	199517819
-123.142	49.2838	12	489644	5.45901e+06	199517819
-123.142	49.2834	12.4	489660	5.45897e+06	199517819
-123.142	49.2832	12.8	489676	5.45894e+06	199517819
-123.142	49.2829	13	489706	5.45891e+06	199517819
-123.143	49.2844	4	489617	5.45908e+06	198866365
-123.143	49.284	3.4	489635	5.45904e+06	198866365
-123.142	49.2837	4	489650	5.459e+06	198866365
-123.142	49.2833	4.2	489670	5.45895e+06	198866365
-123.142	49.283	4.4	489693	5.45892e+06	198866365
-123.143	49.2845	5.2	489612	5.45909e+06	198398922
-123.143	49.2842	4.8	489623	5.45906e+06	198398922
-123.142	49.2839	4.8	489639	5.45903e+06	198398922
-123.142	49.2835	5.2	489659	5.45898e+06	198398922
-123.142	49.2831	6	489679	5.45894e+06	198398922
-123.141	49.2828	5.4	489710	5.4589e+06	198398922
-123.141	49.2829	2.8	489720	5.45891e+06	196682089
-123.142	49.2831	2.2	489695	5.45894e+06	196682089
-123.142	49.2834	2.4	489675	5.45897e+06	196682089
-123.142	49.2836	1.2	489664	5.459e+06	196682089
-123.142	49.2839	2	489650	5.45903e+06	196682089
-123.143	49.2842	2	489636	5.45906e+06	196682089
-123.143	49.2846	2	489627	5.4591e+06	196682089
-123.141	49.2829	0	489717	5.45891e+06	195965732
-123.141	49.2829	0.2	489714	5.45892e+06	195965732
-123.142	49.283	-0.2	489706	5.45893e+06	195965732
-123.142	49.2832	-1.2	489690	5.45894e+06	195965732
-123.142	49.2833	-1.4	489677	5.45896e+06	195965732
-123.142	49.2836	-1.8	489663	5.45899e+06	195965732
-123.142	49.2838	-2.2	489653	5.45902e+06	195965732
-123.142	49.2841	-2	489642	5.45904e+06	195965732
-123.143	49.2844	-2.6	489628	5.45908e+06	195965732
-123.143	49.2846	-3.2	489622	5.45911e+06	195965732
-123.142	49.283	44.2	489707	5.45892e+06	195965807
-123.142	49.2831	44.6	489688	5.45894e+06	195965807
-123.142	49.2835	44.8	489669	5.45898e+06	195965807
-123.142	49.2837	45.4	489658	5.459e+06	195965807
-123.142	49.284	46.2	489643	5.45904e+06	195965807
-123.143	49.2842	46.6	489633	5.45906e+06	195965807
-123.143	49.2845	47	489623	5.45909e+06	195965807
-123.143	49.2845	19.8	489610	5.4591e+06	194207844
-123.143	49.2842	19.4	489620	5.45906e+06	194207844
-123.142	49.2839	19.2	489637	5.45902e+06	194207844
-123.142	49.2835	19.4	489652	5.45899e+06	194207844
-123.142	49.2832	19	489671	5.45894e+06	194207844
-123.142	49.2829	19.8	489695	5.45892e+06	194207844
-123.142	49.2829	-0.4	489705	5.45892e+06	193888846
[truncated: 1,521 more rows]

## Sheet: efforts_ Burrard Bridge 
longitude	latitude	altitude	x	y	effortID
-123.146	49.2723	7.34717	489400	5.45774e+06	798247
-123.146	49.2723	7.34717	489399	5.45774e+06	798247
-123.146	49.2723	7.34717	489399	5.45774e+06	798247
-123.146	49.2724	12.1538	489405	5.45775e+06	798247
-123.146	49.2725	13.1151	489409	5.45776e+06	798247
-123.146	49.2726	13.1151	489412	5.45778e+06	798247
-123.145	49.2731	14.557	489452	5.45783e+06	798247
-123.145	49.2732	13.5958	489466	5.45784e+06	798247
-123.145	49.2732	15.5184	489478	5.45784e+06	798247
-123.144	49.2733	17.9218	489495	5.45784e+06	798247
-123.144	49.2733	14.557	489517	5.45785e+06	798247
-123.144	49.2733	12.6344	489522	5.45785e+06	798247
-123.144	49.2734	8.78918	489532	5.45786e+06	798247
-123.144	49.2735	6.38586	489543	5.45787e+06	798247
-123.144	49.2735	5.42456	489550	5.45787e+06	798247
-123.144	49.2736	4.46326	489559	5.45788e+06	798247
-123.144	49.2736	4.46326	489561	5.45788e+06	798247
-123.143	49.2736	3.02124	489580	5.45789e+06	798247
-123.143	49.2737	2.06006	489589	5.45789e+06	798247
-123.143	49.2737	6.86646	489601	5.45789e+06	798247
-123.143	49.2738	12.1538	489626	5.4579e+06	798247
-123.142	49.2739	15.999	489638	5.45791e+06	798247
-123.142	49.2739	18.8831	489648	5.45792e+06	798247
-123.142	49.274	22.2476	489677	5.45793e+06	798247
-123.142	49.2741	22.7283	489689	5.45794e+06	798247
-123.141	49.2742	24.1703	489709	5.45795e+06	798247
-123.141	49.2743	25.1317	489724	5.45795e+06	798247
-123.141	49.2744	28.0155	489745	5.45796e+06	798247
-123.141	49.2745	28.4962	489773	5.45798e+06	798247
-123.14	49.2745	28.9769	489785	5.45798e+06	798247
-123.14	49.2746	28.9769	489808	5.45799e+06	798247
-123.14	49.2747	27.0543	489819	5.458e+06	798247
-123.14	49.2747	29.4575	489838	5.45801e+06	798247
-123.139	49.2749	32.3416	489867	5.45802e+06	798247
-123.139	49.2749	32.3416	489880	5.45803e+06	798247
-123.139	49.2751	30.8995	489913	5.45804e+06	798247
-123.138	49.2751	30.8995	489927	5.45805e+06	798247
-123.138	49.2752	30.8995	489943	5.45806e+06	798247
-123.138	49.2753	30.4188	489968	5.45807e+06	798247
-123.138	49.2753	31.8607	489981	5.45807e+06	798247
-123.137	49.2755	33.3029	490008	5.45809e+06	798247
-123.137	49.2755	34.2642	490021	5.45809e+06	798247
-123.137	49.2756	34.7449	490033	5.4581e+06	798247
-123.137	49.2757	34.7449	490058	5.45811e+06	798247
-123.137	49.2757	34.7449	490069	5.45812e+06	798247
-123.136	49.2759	33.7834	490097	5.45813e+06	798247
-123.136	49.2759	32.8223	490109	5.45814e+06	798247
-123.136	49.276	32.3416	490122	5.45814e+06	798247
-123.135	49.2761	31.3801	490149	5.45816e+06	798247
-123.135	49.2762	31.8607	490161	5.45817e+06	798247
-123.135	49.2763	30.8995	490197	5.45818e+06	798247
-123.135	49.2764	30.4188	490212	5.45819e+06	798247
-123.134	49.2765	31.8607	490227	5.4582e+06	798247
-123.134	49.2766	31.3801	490252	5.45821e+06	798247
-123.134	49.2766	29.4575	490269	5.45822e+06	798247
-123.133	49.2768	28.4962	490295	5.45823e+06	798247
-123.133	49.2768	28.0155	490304	5.45824e+06	798247
-123.133	49.2769	28.0155	490313	5.45825e+06	798247
-123.133	49.277	28.4962	490320	5.45826e+06	798247
-123.133	49.277	26.0929	490329	5.45826e+06	798247
-123.133	49.277	24.1703	490342	5.45826e+06	798247
-123.133	49.2771	19.8444	490350	5.45827e+06	798247
-123.133	49.2771	16.4797	490355	5.45827e+06	798247
-123.132	49.2772	13.5958	490363	5.45828e+06	798247
-123.132	49.2771	17.4412	490368	5.45827e+06	798247
-123.132	49.2771	17.4412	490368	5.45827e+06	798247
-123.132	49.2771	21.2864	490373	5.45827e+06	798247
-123.145	49.273	9.1	489444	5.45781e+06	207081572
-123.145	49.2731	14.6	489461	5.45782e+06	207081572
-123.144	49.2733	17.7	489508	5.45785e+06	207081572
-123.144	49.2734	19.1	489545	5.45786e+06	207081572
-123.143	49.2736	24.4	489594	5.45788e+06	207081572
-123.143	49.2738	27.3	489633	5.4579e+06	207081572
-123.142	49.2739	23.1	489663	5.45791e+06	207081572
-123.142	49.2741	18.7	489698	5.45794e+06	207081572
-123.141	49.2742	14.5	489722	5.45795e+06	207081572
-123.141	49.2743	29.3	489757	5.45796e+06	207081572
-123.14	49.2744	26.1	489794	5.45798e+06	207081572
-123.14	49.2746	31.6	489830	5.45799e+06	207081572
-123.139	49.2748	32.1	489884	5.45802e+06	207081572
-123.139	49.275	22.3	489922	5.45803e+06	207081572
-123.138	49.2752	24.2	489973	5.45806e+06	207081572
-123.137	49.2754	20.7	490022	5.45808e+06	207081572
-123.137	49.2755	26.1	490046	5.45809e+06	207081572
-123.136	49.2757	45	490093	5.45811e+06	207081572
-123.136	49.2759	43.7	490121	5.45813e+06	207081572
-123.135	49.2761	38.6	490164	5.45816e+06	207081572
-123.135	49.2763	34.9	490214	5.45818e+06	207081572
-123.134	49.2765	39.9	490250	5.4582e+06	207081572
-123.133	49.2767	35.9	490299	5.45822e+06	207081572
-123.133	49.277	39.5	490324	5.45826e+06	207081572
-123.134	49.2767	27.5	490230	5.45823e+06	330406793
-123.134	49.2766	30	490242	5.45821e+06	330406793
-123.134	49.2766	29.8	490248	5.45821e+06	330406793
-123.134	49.2764	28.6	490262	5.45819e+06	330406793
-123.134	49.2762	28	490278	5.45817e+06	330406793
-123.134	49.2761	28.4	490286	5.45815e+06	330406793
-123.132	49.2767	25.6	490381	5.45822e+06	330406793
-123.132	49.2767	26.6	490369	5.45822e+06	330406793
-123.133	49.2767	26.8	490355	5.45822e+06	330406793
-123.133	49.2767	30.3	490326	5.45823e+06	330406793
-123.133	49.2767	31.4	490314	5.45822e+06	330406793
-123.134	49.2766	32.8	490286	5.45821e+06	330406793
-123.134	49.2765	33	490274	5.45821e+06	330406793
-123.134	49.2765	29.8	490263	5.4582e+06	330406793
-123.134	49.2765	29.8	490258	5.4582e+06	330406793
-123.134	49.2764	30.5	490236	5.45819e+06	330406793
-123.134	49.2763	31.3	490221	5.45818e+06	330406793
-123.135	49.2763	31.3	490214	5.45818e+06	330406793
-123.135	49.2761	30.6	490185	5.45816e+06	330406793
-123.135	49.2761	28.5	490171	5.45815e+06	330406793
-123.135	49.276	30.7	490162	5.45815e+06	330406793
-123.135	49.276	30.6	490157	5.45815e+06	330406793
-123.135	49.2759	30.6	490147	5.45814e+06	330406793
-123.136	49.2759	28	490136	5.45813e+06	330406793
-123.136	49.2758	27.8	490121	5.45813e+06	330406793
-123.136	49.2758	31.3	490107	5.45812e+06	330406793
-123.136	49.2758	30	490101	5.45812e+06	330406793
-123.136	49.2757	25.9	490078	5.45811e+06	330406793
-123.137	49.2757	17.4	490067	5.45811e+06	330406793
-123.137	49.2756	20.2	490045	5.4581e+06	330406793
-123.137	49.2755	25.5	490022	5.45809e+06	330406793
-123.137	49.2754	27.9	490015	5.45809e+06	330406793
-123.138	49.2753	30.7	489998	5.45807e+06	330406793
-123.138	49.2753	31.6	489989	5.45807e+06	330406793
-123.138	49.2751	36.8	489961	5.45805e+06	330406793
-123.138	49.2751	37	489955	5.45805e+06	330406793
-123.138	49.2751	37	489939	5.45804e+06	330406793
-123.139	49.275	36.9	489919	5.45803e+06	330406793
-123.139	49.2749	36.9	489905	5.45802e+06	330406793
-123.139	49.2748	36.4	489885	5.45802e+06	330406793
-123.139	49.2748	36.4	489880	5.45801e+06	330406793
-123.139	49.2747	37.6	489869	5.45801e+06	330406793
-123.139	49.2747	37.6	489863	5.458e+06	330406793
-123.14	49.2746	37.6	489837	5.45799e+06	330406793
-123.14	49.2745	37.7	489814	5.45798e+06	330406793
-123.14	49.2744	37.2	489800	5.45797e+06	330406793
-123.14	49.2744	36.1	489788	5.45797e+06	330406793
-123.14	49.2743	36.1	489782	5.45796e+06	330406793
-123.141	49.2742	31.9	489753	5.45795e+06	330406793
-123.141	49.2741	31.9	489739	5.45794e+06	330406793
-123.141	49.274	35.8	489709	5.45793e+06	330406793
-123.142	49.2739	32	489689	5.45792e+06	330406793
-123.142	49.2738	30.8	489675	5.45791e+06	330406793
-123.142	49.2738	27.9	489661	5.4579e+06	330406793
-123.142	49.2737	27.9	489654	5.4579e+06	330406793
-123.143	49.2737	25.8	489628	5.45789e+06	330406793
-123.143	49.2736	25	489613	5.45788e+06	330406793
-123.143	49.2735	22.3	489588	5.45787e+06	330406793
-123.143	49.2734	22.1	489567	5.45786e+06	330406793
-123.144	49.2733	22	489553	5.45785e+06	330406793
-123.144	49.2733	18.4	489541	5.45784e+06	330406793
-123.144	49.2732	18.4	489536	5.45784e+06	330406793
-123.144	49.2731	13.3	489512	5.45783e+06	330406793
-123.144	49.273	12	489497	5.45782e+06	330406793
-123.145	49.2728	13.9	489476	5.45779e+06	330406793
-123.145	49.2727	14	489467	5.45778e+06	330406793
-123.145	49.2726	14	489464	5.45777e+06	330406793
-123.145	49.2724	20	489453	5.45775e+06	330406793
-123.145	49.2723	21	489450	5.45773e+06	330406793
-123.145	49.2721	20.8	489443	5.45772e+06	330406793
-123.146	49.2725	20.9	489412	5.45776e+06	361354488
-123.145	49.2725	20.9	489423	5.45776e+06	361354488
-123.145	49.2726	26.1	489438	5.45778e+06	361354488
-123.145	49.2729	33.1	489442	5.4578e+06	361354488
-123.145	49.273	30.7	489449	5.45782e+06	361354488
-123.145	49.2731	25.5	489457	5.45782e+06	361354488
-123.145	49.2733	24.6	489474	5.45784e+06	361354488
-123.145	49.2734	23.4	489483	5.45785e+06	361354488
-123.144	49.2735	18.7	489501	5.45787e+06	361354488
-123.143	49.2739	27.9	489616	5.45792e+06	361354488
-123.142	49.2738	29.3	489670	5.45791e+06	361354488
-123.141	49.274	32	489715	5.45792e+06	361354488
-123.141	49.2741	32.7	489743	5.45794e+06	361354488
-123.141	49.2742	32.3	489756	5.45795e+06	361354488
-123.14	49.2743	34.4	489782	5.45795e+06	361354488
-123.14	49.2743	32.8	489812	5.45796e+06	361354488
-123.14	49.2744	42	489839	5.45797e+06	361354488
-123.139	49.2745	43.5	489865	5.45798e+06	361354488
-123.139	49.2746	42.7	489893	5.45799e+06	361354488
-123.139	49.2747	43.7	489918	5.458e+06	361354488
-123.138	49.2747	45.1	489940	5.458e+06	361354488
-123.138	49.2747	45.1	489950	5.458e+06	361354488
-123.138	49.2748	40.8	489972	5.45801e+06	361354488
-123.138	49.2749	38	489993	5.45803e+06	361354488
-123.137	49.2751	34.6	490012	5.45805e+06	361354488
-123.137	49.2753	32.6	490030	5.45806e+06	361354488
-123.137	49.2755	30.1	490063	5.4581e+06	361354488
-123.136	49.2757	33.5	490079	5.45811e+06	361354488
-123.136	49.2758	35.3	490105	5.45813e+06	361354488
-123.136	49.2759	40.8	490137	5.45814e+06	361354488
-123.134	49.2761	33.4	490226	5.45816e+06	361354488
-123.134	49.2764	34.7	490277	5.45819e+06	361354488
-123.133	49.2766	33.2	490327	5.45822e+06	361354488
-123.133	49.2772	31.4	490345	5.45828e+06	361354488
-123.146	49.2725	15.4	489413	5.45776e+06	550908042
-123.145	49.2726	16.3	489437	5.45778e+06	550908042
-123.145	49.2729	17.6	489456	5.4578e+06	550908042
-123.145	49.2731	18.4	489488	5.45783e+06	550908042
-123.144	49.2732	18.9	489512	5.45784e+06	550908042
-123.144	49.2734	20.2	489551	5.45786e+06	550908042
-123.143	49.2735	21	489578	5.45787e+06	550908042
-123.143	49.2736	21.8	489606	5.45788e+06	550908042
-123.142	49.2738	23	489650	5.4579e+06	550908042
-123.142	49.274	24.7	489701	5.45793e+06	550908042
-123.141	49.2743	27	489773	5.45796e+06	550908042
-123.14	49.2745	27.7	489808	5.45798e+06	550908042
-123.14	49.2746	28.9	489846	5.45799e+06	550908042
-123.139	49.2748	30.2	489888	5.45802e+06	550908042
-123.139	49.275	30.9	489920	5.45804e+06	550908042
-123.138	49.2752	30.8	489965	5.45806e+06	550908042
-123.137	49.2754	31.9	490013	5.45808e+06	550908042
-123.137	49.2755	32	490048	5.45809e+06	550908042
-123.136	49.2758	31.5	490091	5.45812e+06	550908042
-123.136	49.2759	29.8	490138	5.45814e+06	550908042
-123.135	49.2762	27.5	490194	5.45817e+06	550908042
-123.134	49.2764	25.6	490241	5.45819e+06	550908042
-123.134	49.2765	24.9	490263	5.4582e+06	550908042
-123.133	49.2767	23.9	490297	5.45823e+06	550908042
-123.133	49.277	22.4	490328	5.45825e+06	550908042
-123.134	49.2767	-5	490225	5.45822e+06	330405276
-123.134	49.2765	-6.8	490238	5.4582e+06	330405276
-123.134	49.2764	-13.11	490249	5.45819e+06	330405276
-123.134	49.2762	-4.71	490265	5.45817e+06	330405276
-123.132	49.2768	39.29	490379	5.45824e+06	330405276
-123.132	49.2768	32.79	490364	5.45824e+06	330405276
-123.133	49.2767	27.1	490344	5.45823e+06	330405276
-123.133	49.2767	26.39	490336	5.45823e+06	330405276
-123.133	49.2767	24.89	490324	5.45822e+06	330405276
-123.133	49.2766	25.29	490312	5.45821e+06	330405276
-123.133	49.2766	25.1	490300	5.45821e+06	330405276
-123.134	49.2765	24.7	490277	5.4582e+06	330405276
-123.134	49.2764	25.5	490255	5.45819e+06	330405276
-123.134	49.2763	25.79	490243	5.45818e+06	330405276
-123.134	49.2762	27.89	490220	5.45817e+06	330405276
-123.135	49.2761	28.5	490205	5.45816e+06	330405276
-123.135	49.276	27.89	490185	5.45815e+06	330405276
-123.135	49.2759	30.39	490161	5.45814e+06	330405276
-123.136	49.2759	29.6	490140	5.45813e+06	330405276
-123.136	49.2758	30.1	490123	5.45812e+06	330405276
-123.136	49.2758	30.39	490117	5.45812e+06	330405276
-123.136	49.2757	30.6	490101	5.45811e+06	330405276
-123.136	49.2756	30.2	490079	5.4581e+06	330405276
-123.137	49.2754	28.7	490042	5.45808e+06	330405276
-123.137	49.2753	29.89	490023	5.45807e+06	330405276
-123.138	49.2752	31.7	489996	5.45806e+06	330405276
-123.138	49.2751	28.5	489972	5.45805e+06	330405276
-123.138	49.275	29	489958	5.45804e+06	330405276
-123.138	49.275	30.2	489928	5.45803e+06	330405276
-123.139	49.2749	29	489904	5.45802e+06	330405276
-123.139	49.2747	22.5	489881	5.45801e+06	330405276
-123.139	49.2746	20.5	489861	5.458e+06	330405276
-123.14	49.2745	19.89	489839	5.45798e+06	330405276
-123.14	49.2744	22.29	489814	5.45797e+06	330405276
-123.14	49.2743	23.7	489793	5.45796e+06	330405276
-123.141	49.2742	23.39	489771	5.45795e+06	330405276
-123.141	49.2741	24.2	489752	5.45794e+06	330405276
-123.141	49.274	28.6	489734	5.45793e+06	330405276
-123.141	49.2739	23.39	489710	5.45792e+06	330405276
-123.142	49.2738	21.39	489686	5.45791e+06	330405276
-123.142	49.2738	23.6	489674	5.4579e+06	330405276
-123.142	49.2737	28.2	489655	5.45789e+06	330405276
-123.142	49.2737	26.89	489643	5.45789e+06	330405276
-123.143	49.2736	24.2	489630	5.45788e+06	330405276
-123.143	49.2736	24.2	489622	5.45788e+06	330405276
-123.143	49.2735	22.89	489614	5.45787e+06	330405276
-123.143	49.2735	18.2	489595	5.45787e+06	330405276
-123.143	49.2734	18	489586	5.45786e+06	330405276
-123.143	49.2733	16.6	489564	5.45785e+06	330405276
-123.144	49.2732	14.89	489545	5.45784e+06	330405276
-123.144	49.2731	14.5	489527	5.45783e+06	330405276
-123.144	49.273	17.2	489505	5.45782e+06	330405276
-123.144	49.2729	15.39	489493	5.45781e+06	330405276
-123.145	49.2728	16.39	489478	5.45779e+06	330405276
-123.145	49.2726	16.2	489461	5.45777e+06	330405276
-123.145	49.2725	15	489450	5.45775e+06	330405276
-123.145	49.2722	10.19	489440	5.45773e+06	330405276
-123.145	49.2723	6	489435	5.45773e+06	1764340
-123.145	49.2724	2	489443	5.45774e+06	1764340
-123.145	49.2725	0	489458	5.45776e+06	1764340
-123.145	49.2726	-1	489464	5.45777e+06	1764340
-123.145	49.2727	-3	489473	5.45778e+06	1764340
-123.145	49.2728	-2	489482	5.45779e+06	1764340
-123.145	49.2728	-2	489488	5.45779e+06	1764340
-123.144	49.2729	0	489508	5.45781e+06	1764340
-123.144	49.2731	-1	489521	5.45782e+06	1764340
-123.144	49.2732	2	489540	5.45784e+06	1764340
-123.144	49.2732	2	489552	5.45784e+06	1764340
-123.143	49.2733	3	489562	5.45785e+06	1764340
-123.143	49.2733	2	489568	5.45785e+06	1764340
-123.143	49.2734	5	489588	5.45786e+06	1764340
-123.143	49.2735	4	489608	5.45787e+06	1764340
-123.143	49.2736	3	489629	5.45788e+06	1764340
-123.142	49.2737	3	489650	5.45789e+06	1764340
-123.142	49.2737	3	489655	5.45789e+06	1764340
-123.142	49.2738	3	489664	5.4579e+06	1764340
-123.142	49.2738	4	489685	5.45791e+06	1764340
-123.142	49.2739	6	489705	5.45792e+06	1764340
-123.141	49.2739	10	489711	5.45792e+06	1764340
-123.141	49.274	10	489722	5.45792e+06	1764340
-123.141	49.2741	8	489743	5.45793e+06	1764340
-123.141	49.2741	7	489754	5.45794e+06	1764340
-123.141	49.2742	10	489759	5.45795e+06	1764340
-123.141	49.2742	11	489772	5.45795e+06	1764340
-123.14	49.2743	11	489789	5.45796e+06	1764340
-123.14	49.2743	12	489795	5.45796e+06	1764340
-123.14	49.2744	12	489818	5.45797e+06	1764340
-123.14	49.2745	11	489824	5.45798e+06	1764340
-123.14	49.2745	12	489845	5.45798e+06	1764340
-123.14	49.2746	12	489850	5.45799e+06	1764340
-123.139	49.2746	13	489862	5.45799e+06	1764340
-123.139	49.2746	13	489871	5.458e+06	1764340
-123.139	49.2747	14	489883	5.458e+06	1764340
-123.139	49.2748	16	489900	5.45801e+06	1764340
-123.139	49.2748	15	489905	5.45802e+06	1764340
-123.138	49.2749	12	489928	5.45802e+06	1764340
-123.138	49.275	14	489937	5.45803e+06	1764340
-123.138	49.275	14	489949	5.45804e+06	1764340
-123.138	49.2751	16	489958	5.45804e+06	1764340
-123.138	49.2751	16	489965	5.45805e+06	1764340
-123.138	49.2752	17	489977	5.45805e+06	1764340
-123.138	49.2752	17	489988	5.45806e+06	1764340
-123.137	49.2753	11	490013	5.45807e+06	1764340
-123.137	49.2753	10	490024	5.45807e+06	1764340
-123.137	49.2754	12	490037	5.45808e+06	1764340
-123.137	49.2754	11	490043	5.45808e+06	1764340
-123.137	49.2754	2	490054	5.45808e+06	1764340
-123.137	49.2755	6	490065	5.45809e+06	1764340
-123.136	49.2755	3	490075	5.4581e+06	1764340
-123.136	49.2756	4	490085	5.4581e+06	1764340
-123.136	49.2757	4	490101	5.45811e+06	1764340
-123.136	49.2757	6	490116	5.45812e+06	1764340
-123.136	49.2758	9	490137	5.45813e+06	1764340
-123.135	49.2759	11	490160	5.45814e+06	1764340
-123.135	49.276	13	490169	5.45814e+06	1764340
-123.135	49.276	14	490179	5.45815e+06	1764340
-123.135	49.2761	17	490199	5.45816e+06	1764340
-123.134	49.2762	18	490218	5.45817e+06	1764340
-123.134	49.2763	16	490237	5.45818e+06	1764340
-123.134	49.2764	17	490253	5.45819e+06	1764340
-123.134	49.2764	16	490264	5.45819e+06	1764340
-123.134	49.2765	17	490274	5.4582e+06	1764340
-123.133	49.2766	17	490294	5.45821e+06	1764340
-123.133	49.2766	18	490315	5.45822e+06	1764340
-123.133	49.2767	18	490327	5.45822e+06	1764340
-123.133	49.2767	19	490338	5.45823e+06	1764340
-123.133	49.2767	18	490350	5.45823e+06	1764340
-123.133	49.2768	18	490353	5.45823e+06	1764340
-123.133	49.2769	20	490362	5.45824e+06	1764340
-123.132	49.2769	20	490374	5.45825e+06	1764340
-123.145	49.2722	9	489427	5.45772e+06	1629694
-123.145	49.2724	7	489439	5.45774e+06	1629694
-123.145	49.2724	0	489452	5.45775e+06	1629694
-123.145	49.2726	-1	489466	5.45777e+06	1629694
-123.145	49.2727	-3	489474	5.45778e+06	1629694
-123.145	49.2728	-4	489482	5.45779e+06	1629694
-123.145	49.2728	-3	489485	5.4578e+06	1629694
-123.144	49.273	0	489496	5.45781e+06	1629694
-123.144	49.273	2	489505	5.45782e+06	1629694
-123.144	49.2731	3	489521	5.45783e+06	1629694
-123.144	49.2732	4	489538	5.45784e+06	1629694
-123.144	49.2733	5	489556	5.45784e+06	1629694
-123.143	49.2734	3	489584	5.45786e+06	1629694
-123.143	49.2734	3	489601	5.45786e+06	1629694
-123.143	49.2735	4	489620	5.45787e+06	1629694
-123.142	49.2736	4	489643	5.45788e+06	1629694
-123.142	49.2737	3	489665	5.4579e+06	1629694
-123.142	49.2738	7	489687	5.45791e+06	1629694
-123.142	49.2739	9	489698	5.45792e+06	1629694
-123.141	49.2739	7	489708	5.45792e+06	1629694
-123.141	49.274	7	489713	5.45792e+06	1629694
-123.141	49.274	7	489727	5.45793e+06	1629694
-123.141	49.274	8	489732	5.45793e+06	1629694
-123.141	49.2741	7	489755	5.45794e+06	1629694
-123.141	49.2742	5	489775	5.45795e+06	1629694
-123.14	49.2742	5	489785	5.45795e+06	1629694
-123.14	49.2743	5	489794	5.45796e+06	1629694
-123.14	49.2744	6	489810	5.45797e+06	1629694
-123.14	49.2744	6	489817	5.45797e+06	1629694
-123.14	49.2745	6	489837	5.45798e+06	1629694
-123.139	49.2746	7	489856	5.45799e+06	1629694
-123.139	49.2746	7	489862	5.45799e+06	1629694
-123.139	49.2746	7	489875	5.458e+06	1629694
-123.139	49.2747	8	489881	5.458e+06	1629694
-123.139	49.2747	6	489891	5.458e+06	1629694
-123.139	49.2747	6	489901	5.45801e+06	1629694
-123.139	49.2748	7	489911	5.45801e+06	1629694
-123.138	49.2749	9	489938	5.45803e+06	1629694
-123.138	49.275	9	489948	5.45804e+06	1629694
-123.138	49.275	7	489958	5.45804e+06	1629694
-123.138	49.2752	8	489983	5.45806e+06	1629694
-123.137	49.2752	10	490003	5.45806e+06	1629694
-123.137	49.2753	13	490015	5.45807e+06	1629694
-123.137	49.2753	14	490025	5.45807e+06	1629694
-123.137	49.2755	10	490052	5.45809e+06	1629694
-123.137	49.2755	9	490063	5.45809e+06	1629694
-123.136	49.2756	12	490083	5.4581e+06	1629694
-123.136	49.2756	13	490088	5.4581e+06	1629694
-123.136	49.2757	10	490109	5.45811e+06	1629694
-123.136	49.2758	11	490132	5.45812e+06	1629694
-123.135	49.2758	11	490155	5.45813e+06	1629694
-123.135	49.2759	11	490179	5.45814e+06	1629694
-123.135	49.276	11	490197	5.45815e+06	1629694
-123.135	49.2761	10	490206	5.45816e+06	1629694
-123.134	49.2762	13	490227	5.45817e+06	1629694
-123.134	49.2763	13	490249	5.45818e+06	1629694
-123.134	49.2764	14	490272	5.45819e+06	1629694
-123.133	49.2765	19	490296	5.4582e+06	1629694
-123.133	49.2766	18	490308	5.45821e+06	1629694
-123.133	49.2766	4	490325	5.45821e+06	1629694
-123.133	49.2767	8	490347	5.45822e+06	1629694
-123.133	49.2767	12	490354	5.45823e+06	1629694
-123.132	49.2768	15	490367	5.45824e+06	1629694
-123.132	49.2769	16	490378	5.45825e+06	1629694
-123.145	49.2722	-5	489440	5.45772e+06	2642986
-123.145	49.2724	-7	489460	5.45774e+06	2642986
-123.145	49.2725	-9	489475	5.45776e+06	2642986
-123.145	49.2727	-10	489485	5.45778e+06	2642986
-123.144	49.2728	-10	489494	5.45779e+06	2642986
-123.144	49.2728	-10	489501	5.45779e+06	2642986
-123.144	49.2729	-11	489521	5.45781e+06	2642986
-123.144	49.2731	-8	489534	5.45782e+06	2642986
-123.144	49.2731	-8	489543	5.45783e+06	2642986
-123.144	49.2732	-7	489552	5.45783e+06	2642986
-123.144	49.2732	-9	489560	5.45784e+06	2642986
-123.143	49.2733	-7	489579	5.45785e+06	2642986
-123.143	49.2734	-5	489589	5.45786e+06	2642986
-123.143	49.2734	-3	489599	5.45786e+06	2642986
-123.143	49.2735	-3	489625	5.45787e+06	2642986
-123.142	49.2736	1	489645	5.45788e+06	2642986
-123.142	49.2737	6	489666	5.45789e+06	2642986
-123.142	49.2738	7	489677	5.4579e+06	2642986
-123.142	49.2738	10	489689	5.4579e+06	2642986
-123.142	49.2738	11	489704	5.45791e+06	2642986
-123.141	49.2739	9	489716	5.45791e+06	2642986
-123.141	49.274	6	489732	5.45792e+06	2642986
-123.141	49.2741	7	489751	5.45793e+06	2642986
-123.141	49.2742	7	489768	5.45794e+06	2642986
-123.141	49.2742	6	489778	5.45795e+06	2642986
-123.14	49.2742	7	489785	5.45795e+06	2642986
-123.14	49.2743	7	489805	5.45796e+06	2642986
-123.14	49.2744	7	489828	5.45797e+06	2642986
-123.14	49.2745	8	489848	5.45798e+06	2642986
-123.139	49.2746	9	489864	5.45799e+06	2642986
-123.139	49.2747	7	489885	5.458e+06	2642986
-123.139	49.2748	6	489902	5.45801e+06	2642986
-123.139	49.2749	8	489924	5.45802e+06	2642986
-123.138	49.2749	10	489944	5.45803e+06	2642986
-123.138	49.275	6	489950	5.45803e+06	2642986
-123.138	49.275	5	489967	5.45804e+06	2642986
-123.138	49.2752	5	489989	5.45805e+06	2642986
-123.138	49.2752	5	489996	5.45806e+06	2642986
-123.137	49.2752	6	490007	5.45806e+06	2642986
-123.137	49.2753	7	490024	5.45807e+06	2642986
-123.137	49.2754	7	490042	5.45808e+06	2642986
-123.137	49.2755	7	490060	5.45809e+06	2642986
-123.136	49.2755	8	490073	5.45809e+06	2642986
-123.136	49.2755	6	490087	5.45809e+06	2642986
-123.136	49.2757	8	490106	5.45811e+06	2642986
-123.136	49.2757	9	490117	5.45812e+06	2642986
-123.136	49.2758	10	490128	5.45812e+06	2642986
-123.135	49.2759	9	490144	5.45813e+06	2642986
-123.135	49.2759	7	490167	5.45814e+06	2642986
-123.135	49.276	6	490180	5.45815e+06	2642986
-123.135	49.276	7	490193	5.45815e+06	2642986
-123.135	49.2762	15	490215	5.45817e+06	2642986
-123.134	49.2763	16	490232	5.45818e+06	2642986
-123.134	49.2764	14	490253	5.45819e+06	2642986
-123.134	49.2764	13	490265	5.45819e+06	2642986
-123.134	49.2764	16	490278	5.4582e+06	2642986
-123.133	49.2765	16	490300	5.45821e+06	2642986
-123.133	49.2766	17	490311	5.45821e+06	2642986
-123.133	49.2766	15	490322	5.45821e+06	2642986
-123.133	49.2766	15	490331	5.45822e+06	2642986
-123.133	49.2766	14	490337	5.45822e+06	2642986
-123.132	49.2768	13	490363	5.45823e+06	2642986
-123.132	49.2768	12	490372	5.45824e+06	2642986
-123.132	49.2768	11	490377	5.45824e+06	2642986
-123.132	49.2768	6	490382	5.45824e+06	2642986
-123.145	49.2722	-2	489444	5.45772e+06	2499277
-123.145	49.2723	-5	489455	5.45774e+06	2499277
-123.145	49.2724	-7	489457	5.45774e+06	2499277
-123.145	49.2724	-6	489463	5.45775e+06	2499277
-123.145	49.2726	-6	489473	5.45777e+06	2499277
-123.145	49.2726	-6	489482	5.45777e+06	2499277
-123.145	49.2727	-6	489486	5.45778e+06	2499277
-123.144	49.2727	-7	489504	5.45779e+06	2499277
-123.144	49.2728	-8	489514	5.45779e+06	2499277
-123.144	49.2729	-8	489520	5.4578e+06	2499277
-123.144	49.2729	-8	489524	5.45781e+06	2499277
-123.144	49.273	-9	489535	5.45781e+06	2499277
-123.144	49.2731	-9	489552	5.45782e+06	2499277
-123.144	49.2732	-5	489561	5.45783e+06	2499277
-123.143	49.2733	0	489584	5.45785e+06	2499277
-123.143	49.2734	1	489598	5.45786e+06	2499277
-123.143	49.2734	3	489611	5.45786e+06	2499277
-123.143	49.2735	3	489628	5.45787e+06	2499277
-123.142	49.2736	2	489646	5.45788e+06	2499277
-123.142	49.2737	3	489672	5.45789e+06	2499277
-123.142	49.2738	4	489689	5.4579e+06	2499277
-123.142	49.2738	2	489700	5.4579e+06	2499277
-123.141	49.2739	2	489716	5.45792e+06	2499277
-123.141	49.274	3	489732	5.45792e+06	2499277
-123.141	49.2741	3	489743	5.45793e+06	2499277
-123.141	49.2741	4	489757	5.45794e+06	2499277
-123.141	49.2742	5	489769	5.45794e+06	2499277
-123.14	49.2743	5	489792	5.45796e+06	2499277
-123.14	49.2744	7	489810	5.45797e+06	2499277
-123.14	49.2745	7	489832	5.45798e+06	2499277
-123.14	49.2745	8	489848	5.45799e+06	2499277
-123.139	49.2746	10	489869	5.458e+06	2499277
-123.139	49.2747	9	489886	5.458e+06	2499277
-123.139	49.2748	10	489905	5.45801e+06	2499277
-123.138	49.2749	10	489932	5.45803e+06	2499277
-123.138	49.275	10	489950	5.45804e+06	2499277
-123.138	49.2751	12	489969	5458044	2499277
-123.138	49.2751	13	489974	5.45805e+06	2499277
-123.138	49.2752	13	489996	5.45806e+06	2499277
-123.137	49.2752	13	490001	5.45806e+06	2499277
-123.137	49.2753	15	490012	5.45807e+06	2499277
-123.137	49.2753	14	490023	5.45807e+06	2499277
-123.137	49.2754	15	490034	5.45808e+06	2499277
-123.137	49.2755	13	490050	5.45809e+06	2499277
-123.137	49.2755	14	490069	5.4581e+06	2499277
-123.136	49.2756	15	490079	5.4581e+06	2499277
-123.136	49.2757	15	490106	5.45812e+06	2499277
-123.136	49.2758	17	490137	5.45813e+06	2499277
-123.135	49.2759	18	490149	5.45813e+06	2499277
-123.135	49.276	20	490168	5.45814e+06	2499277
-123.135	49.276	17	490187	5.45815e+06	2499277
-123.135	49.2761	20	490208	5.45816e+06	2499277
-123.134	49.2762	23	490225	5.45817e+06	2499277
-123.134	49.2763	24	490236	5.45818e+06	2499277
-123.134	49.2764	24	490260	5.45819e+06	2499277
-123.134	49.2764	24	490277	5.45819e+06	2499277
-123.134	49.2765	23	490288	5.4582e+06	2499277
-123.133	49.2766	24	490308	5.45821e+06	2499277
-123.133	49.2766	19	490322	5.45821e+06	2499277
-123.133	49.2766	18	490335	5.45821e+06	2499277
-123.133	49.2766	18	490341	5.45822e+06	2499277
-123.133	49.2766	18	490353	5.45822e+06	2499277
-123.133	49.2767	17	490360	5.45822e+06	2499277
-123.132	49.2767	17	490371	5.45822e+06	2499277
-123.145	49.2721	-4	489442	5.45771e+06	2353881
-123.145	49.2722	-5	489441	5.45772e+06	2353881
-123.145	49.2723	-6	489446	5.45773e+06	2353881
-123.145	49.2724	-6	489456	5.45774e+06	2353881
-123.145	49.2724	-7	489468	5.45775e+06	2353881
-123.145	49.2725	-8	489476	5.45776e+06	2353881
-123.145	49.2727	-9	489487	5.45778e+06	2353881
-123.144	49.2727	-10	489491	5.45779e+06	2353881
-123.144	49.2728	-11	489502	5.45779e+06	2353881
-123.144	49.2729	-10	489515	5.45781e+06	2353881
-123.144	49.2729	-10	489521	5.45781e+06	2353881
-123.144	49.2731	-9	489541	5.45782e+06	2353881
-123.143	49.2732	-9	489564	5.45784e+06	2353881
-123.143	49.2733	-8	489582	5.45785e+06	2353881
-123.143	49.2734	-7	489593	5.45786e+06	2353881
-123.143	49.2734	-7	489599	5.45786e+06	2353881
-123.143	49.2735	-7	489611	5.45787e+06	2353881
-123.143	49.2735	-6	489627	5.45787e+06	2353881
-123.142	49.2736	-6	489636	5.45788e+06	2353881
-123.142	49.2736	-5	489643	5.45788e+06	2353881
-123.142	49.2736	-4	489653	5.45789e+06	2353881
-123.142	49.2737	-3	489662	5.45789e+06	2353881
-123.142	49.2738	-2	489683	5.4579e+06	2353881
-123.142	49.2738	-1	489700	5.45791e+06	2353881
-123.141	49.2739	-2	489710	5.45792e+06	2353881
-123.141	49.2739	-2	489718	5.45792e+06	2353881
-123.141	49.274	-1	489734	5.45793e+06	2353881
-123.141	49.2741	-2	489753	5.45794e+06	2353881
-123.141	49.2742	-2	489770	5.45795e+06	2353881
-123.14	49.2743	-2	489790	5.45795e+06	2353881
-123.14	49.2743	-2	489807	5.45796e+06	2353881
-123.14	49.2744	0	489816	5.45797e+06	2353881
-123.14	49.2745	1	489846	5.45798e+06	2353881
-123.14	49.2745	1	489852	5.45799e+06	2353881
-123.139	49.2746	2	489862	5.45799e+06	2353881
-123.139	49.2746	2	489869	5.45799e+06	2353881
-123.139	49.2747	5	489890	5.45801e+06	2353881
-123.139	49.2748	8	489911	5.45802e+06	2353881
-123.138	49.2749	6	489930	5.45803e+06	2353881
-123.138	49.275	4	489949	5.45804e+06	2353881
-123.138	49.2751	5	489958	5.45804e+06	2353881
-123.138	49.2751	7	489973	5.45805e+06	2353881
-123.138	49.2751	6	489984	5.45805e+06	2353881
-123.138	49.2752	7	489989	5.45806e+06	2353881
-123.137	49.2752	8	490001	5.45806e+06	2353881
-123.137	49.2752	8	490012	5.45806e+06	2353881
-123.137	49.2753	9	490021	5.45807e+06	2353881
-123.137	49.2754	10	490025	5.45808e+06	2353881
-123.137	49.2754	10	490039	5.45808e+06	2353881
-123.137	49.2754	10	490046	5.45808e+06	2353881
-123.137	49.2754	10	490057	5.45809e+06	2353881
-123.136	49.2755	7	490081	5.4581e+06	2353881
-123.136	49.2756	6	490096	5.4581e+06	2353881
-123.136	49.2757	2	490114	5.45811e+06	2353881
-123.136	49.2758	1	490136	5.45812e+06	2353881
-123.135	49.2759	4	490156	5.45813e+06	2353881
-123.135	49.276	3	490178	5.45814e+06	2353881
-123.135	49.276	4	490200	5.45815e+06	2353881
-123.135	49.2761	4	490211	5.45816e+06	2353881
-123.134	49.2762	5	490222	5.45816e+06	2353881
-123.134	49.2763	8	490237	5.45817e+06	2353881
-123.134	49.2763	8	490248	5.45818e+06	2353881
-123.134	49.2764	8	490269	5.45819e+06	2353881
-123.133	49.2765	10	490290	5.4582e+06	2353881
-123.133	49.2766	9	490308	5.45822e+06	2353881
-123.133	49.2766	9	490315	5.45822e+06	2353881
-123.133	49.2767	11	490337	5.45822e+06	2353881
-123.133	49.2767	13	490356	5.45822e+06	2353881
-123.132	49.2767	16	490367	5.45823e+06	2353881
-123.132	49.2768	19	490376	5.45823e+06	2353881
-123.132	49.2768	26	490384	5.45824e+06	2353881
-123.145	49.2721	4	489441	5.45772e+06	2321094
-123.145	49.2724	5	489452	5.45775e+06	2321094
-123.145	49.2725	4	489461	5.45775e+06	2321094
-123.145	49.2726	3	489471	5.45777e+06	2321094
-123.145	49.2726	4	489476	5.45777e+06	2321094
-123.145	49.2727	5	489484	5.45779e+06	2321094
-123.144	49.2728	5	489489	5.45779e+06	2321094
-123.144	49.2729	4	489503	5.4578e+06	2321094
-123.144	49.273	9	489518	5.45782e+06	2321094
-123.144	49.2731	12	489527	5.45783e+06	2321094
-123.144	49.2731	11	489539	5.45783e+06	2321094
-123.144	49.2732	11	489550	5.45784e+06	2321094
-123.143	49.2732	10	489562	5.45784e+06	2321094
-123.143	49.2733	9	489571	5.45785e+06	2321094
-123.143	49.2733	9	489582	5.45785e+06	2321094
-123.143	49.2734	9	489609	5.45786e+06	2321094
-123.143	49.2735	12	489628	5.45787e+06	2321094
-123.142	49.2736	12	489650	5.45789e+06	2321094
-123.142	49.2737	13	489659	5.45789e+06	2321094
-123.142	49.2737	13	489669	5.4579e+06	2321094
-123.142	49.2738	16	489686	5.4579e+06	2321094
-123.142	49.2738	16	489696	5.45791e+06	2321094
-123.141	49.2739	16	489716	5.45792e+06	2321094
-123.141	49.274	15	489740	5.45793e+06	2321094
-123.141	49.2741	14	489759	5.45794e+06	2321094
-123.141	49.2742	15	489775	5.45795e+06	2321094
-123.14	49.2743	17	489784	5.45795e+06	2321094
-123.14	49.2743	17	489795	5.45796e+06	2321094
-123.14	49.2743	17	489800	5.45796e+06	2321094
-123.14	49.2744	17	489808	5.45797e+06	2321094
-123.14	49.2744	19	489821	5.45797e+06	2321094
-123.14	49.2744	19	489826	5.45797e+06	2321094
-123.14	49.2745	21	489839	5.45798e+06	2321094
-123.14	49.2745	21	489846	5.45798e+06	2321094
-123.139	49.2746	22	489856	5.45799e+06	2321094
-123.139	49.2747	22	489875	5.458e+06	2321094
-123.139	49.2747	22	489892	5.45801e+06	2321094
-123.139	49.2748	22	489898	5.45801e+06	2321094
-123.139	49.2748	23	489909	5.45802e+06	2321094
-123.139	49.2748	22	489915	5.45802e+06	2321094
-123.138	49.2749	24	489928	5.45802e+06	2321094
-123.138	49.2749	24	489940	5.45803e+06	2321094
-123.138	49.275	25	489949	5.45803e+06	2321094
-123.138	49.275	20	489977	5.45804e+06	2321094
-123.138	49.2751	20	489987	5.45804e+06	2321094
-123.138	49.2752	20	489995	5.45805e+06	2321094
-123.137	49.2752	23	490004	5.45806e+06	2321094
-123.137	49.2753	22	490015	5.45807e+06	2321094
-123.137	49.2754	24	490036	5.45807e+06	2321094
-123.137	49.2755	25	490058	5.45809e+06	2321094
-123.137	49.2755	26	490069	5.4581e+06	2321094
-123.136	49.2756	26	490081	5.4581e+06	2321094
-123.136	49.2755	28	490084	5.4581e+06	2321094
-123.136	49.2755	28	490089	5.4581e+06	2321094
-123.136	49.2756	27	490098	5.4581e+06	2321094
-123.136	49.2757	25	490100	5.45811e+06	2321094
-123.136	49.2757	26	490105	5.45811e+06	2321094
-123.136	49.2758	24	490116	5.45812e+06	2321094
-123.136	49.2757	19	490133	5.45812e+06	2321094
-123.136	49.2758	20	490139	5.45813e+06	2321094
-123.135	49.2759	19	490149	5.45813e+06	2321094
-123.135	49.2759	17	490162	5.45814e+06	2321094
-123.135	49.2759	15	490169	5.45814e+06	2321094
-123.135	49.2759	15	490174	5.45814e+06	2321094
-123.135	49.276	17	490180	5.45815e+06	2321094
-123.135	49.2761	20	490192	5.45815e+06	2321094
-123.135	49.2762	19	490204	5.45816e+06	2321094
-123.134	49.2763	19	490227	5.45818e+06	2321094
-123.134	49.2763	22	490237	5.45818e+06	2321094
-123.134	49.2764	21	490248	5.45819e+06	2321094
-123.134	49.2764	22	490260	5.45819e+06	2321094
-123.134	49.2764	19	490273	5.45819e+06	2321094
-123.133	49.2765	18	490296	5.45821e+06	2321094
-123.133	49.2766	18	490309	5.45821e+06	2321094
-123.133	49.2766	19	490321	5.45822e+06	2321094
-123.133	49.2766	16	490349	5.45822e+06	2321094
-123.132	49.2768	14	490370	5.45823e+06	2321094
-123.145	49.2721	-7	489441	5.45772e+06	2212771
-123.145	49.2722	-10	489450	5.45772e+06	2212771
-123.145	49.2723	-10	489458	5.45774e+06	2212771
-123.145	49.2725	-7	489473	5.45776e+06	2212771
-123.144	49.2727	-6	489492	5.45779e+06	2212771
-123.144	49.2729	-4	489506	5.4578e+06	2212771
-123.144	49.273	-3	489521	5.45781e+06	2212771
-123.144	49.2731	-1	489532	5.45782e+06	2212771
-123.144	49.2732	1	489543	5.45783e+06	2212771
-123.144	49.2732	-2	489554	5.45783e+06	2212771
-123.143	49.2732	-1	489564	5.45784e+06	2212771
-123.143	49.2733	1	489581	5.45785e+06	2212771
-123.143	49.2734	1	489600	5.45786e+06	2212771
-123.143	49.2735	3	489616	5.45787e+06	2212771
-123.143	49.2735	4	489626	5.45787e+06	2212771
-123.142	49.2736	5	489635	5.45788e+06	2212771
-123.142	49.2736	5	489655	5.45789e+06	2212771
-123.142	49.2737	5	489674	5.45789e+06	2212771
-123.142	49.2737	5	489685	5.4579e+06	2212771
-123.142	49.2738	6	489702	5.45791e+06	2212771
-123.141	49.2739	6	489718	5.45791e+06	2212771
-123.141	49.2739	7	489725	5.45792e+06	2212771
-123.141	49.274	8	489739	5.45792e+06	2212771
-123.141	49.274	9	489743	5.45793e+06	2212771
-123.141	49.2741	11	489760	5.45794e+06	2212771
-123.141	49.2742	12	489779	5.45795e+06	2212771
-123.14	49.2743	12	489784	5.45795e+06	2212771
-123.14	49.2743	11	489805	5.45796e+06	2212771
-123.14	49.2745	13	489832	5.45798e+06	2212771
-123.14	49.2745	13	489841	5.45798e+06	2212771
-123.14	49.2746	15	489851	5.45799e+06	2212771
-123.139	49.2746	15	489868	5.45799e+06	2212771
-123.139	49.2747	15	489890	5.458e+06	2212771
-123.139	49.2748	18	489906	5.45801e+06	2212771
-123.139	49.2748	18	489917	5.45802e+06	2212771
-123.138	49.2749	17	489926	5.45802e+06	2212771
-123.138	49.2749	15	489946	5.45803e+06	2212771
-123.138	49.275	15	489952	5.45803e+06	2212771
-123.138	49.275	17	489967	5.45804e+06	2212771
-123.138	49.2751	17	489988	5.45805e+06	2212771
-123.137	49.2752	17	490003	5.45806e+06	2212771
-123.137	49.2753	16	490010	5.45806e+06	2212771
-123.137	49.2753	16	490020	5.45807e+06	2212771
-123.137	49.2754	19	490038	5.45808e+06	2212771
-123.137	49.2754	21	490049	5.45808e+06	2212771
-123.137	49.2755	23	490071	5.45809e+06	2212771
-123.136	49.2755	23	490082	5.4581e+06	2212771
-123.136	49.2756	22	490092	5.4581e+06	2212771
-123.136	49.2757	24	490121	5.45811e+06	2212771
-123.136	49.2758	24	490143	5.45812e+06	2212771
-123.135	49.2759	23	490162	5.45814e+06	2212771
-123.135	49.276	25	490184	5.45815e+06	2212771
-123.135	49.276	24	490195	5.45815e+06	2212771
-123.135	49.2761	23	490204	5.45816e+06	2212771
-123.134	49.2762	23	490221	5.45817e+06	2212771
-123.134	49.2763	20	490248	5.45818e+06	2212771
-123.134	49.2764	19	490258	5.45819e+06	2212771
-123.134	49.2764	19	490270	5.45819e+06	2212771
-123.134	49.2764	19	490276	5.45819e+06	2212771
-123.134	49.2765	19	490286	5.4582e+06	2212771
-123.133	49.2765	19	490291	5.45821e+06	2212771
-123.133	49.2766	21	490304	5.45821e+06	2212771
-123.133	49.2766	16	490320	5.45821e+06	2212771
-123.133	49.2766	17	490333	5.45821e+06	2212771
-123.133	49.2766	18	490340	5.45822e+06	2212771
-123.133	49.2766	19	490351	5.45822e+06	2212771
-123.133	49.2767	18	490360	5.45822e+06	2212771
-123.132	49.2768	21	490367	5.45823e+06	2212771
-123.132	49.2768	22	490372	5.45823e+06	2212771
-123.132	49.2768	16	490375	5.45824e+06	2212771
-123.132	49.2769	16	490379	5.45825e+06	2212771
-123.145	49.2728	1.5	489430	5.45779e+06	15361378
-123.145	49.2728	2	489429	5.45779e+06	15361378
-123.145	49.2727	0	489471	5.45778e+06	18816935
-123.144	49.2731	0.75	489546	5.45783e+06	18816935
-123.142	49.2736	0.75	489648	5.45788e+06	18816935
-123.141	49.274	2	489740	5.45793e+06	18816935
-123.14	49.2744	3.75	489822	5.45797e+06	18816935
-123.139	49.2747	5	489901	5.45801e+06	18816935
-123.138	49.2751	8.5	489994	5.45805e+06	18816935
-123.136	49.2754	10.25	490076	5.45808e+06	18816935
-123.135	49.276	7.25	490203	5.45815e+06	18816935
-123.134	49.2763	16.25	490276	5.45818e+06	18816935
-123.133	49.2762	17.5	490342	5.45817e+06	18816935
-123.133	49.2762	29.25	490290	5.45817e+06	18816935
-123.133	49.277	13	490314	5.45826e+06	21716176
-123.134	49.2767	10.75	490276	5.45822e+06	21716176
-123.134	49.2765	18.5	490228	5.4582e+06	21716176
-123.135	49.2762	18.5	490169	5.45817e+06	21716176
-123.136	49.2759	14	490102	5.45813e+06	21716176
-123.137	49.2756	11.25	490042	5.4581e+06	21716176
-123.138	49.2754	8	489988	5.45808e+06	21716176
-123.139	49.275	4	489908	5.45804e+06	21716176
-123.14	49.2747	3	489850	5.45801e+06	21716176
-123.14	49.2745	2	489783	5.45798e+06	21716176
-123.142	49.2741	0	489700	5.45793e+06	21716176
-123.142	49.2738	0	489641	5.4579e+06	21716176
-123.144	49.2734	-2.75	489552	5.45786e+06	21716176
-123.144	49.2732	-5	489504	5.45784e+06	21716176
-123.145	49.2729	-4	489437	5.45781e+06	21716176
-123.145	49.2728	9	489432	5.45779e+06	21716176
-123.135	49.2759	40	490178	5.45814e+06	70988176
-123.135	49.2762	35.5	490208	5.45817e+06	70988176
-123.134	49.2765	32	490221	5.4582e+06	70988176
-123.134	49.2768	0.25	490274	5.45824e+06	70988176
-123.134	49.2766	0.5	490233	5.45822e+06	70988176
-123.136	49.276	4.75	490097	5.45814e+06	70988176
-123.138	49.2753	7	489960	5.45807e+06	70988176
-123.139	49.2751	7	489922	5.45805e+06	70988176
-123.139	49.2749	8	489872	5.45802e+06	70988176
-123.14	49.2747	7.25	489834	5.458e+06	70988176
-123.14	49.2745	6.5	489782	5.45798e+06	70988176
-123.141	49.2742	5	489726	5.45795e+06	70988176
-123.142	49.274	5.25	489673	5.45792e+06	70988176
-123.143	49.2737	4.75	489615	5.45789e+06	70988176
-123.143	49.2735	4	489575	5.45787e+06	70988176
-123.144	49.2734	4	489541	5.45786e+06	70988176
-123.144	49.2732	1.75	489491	5.45783e+06	70988176
-123.145	49.273	0.5	489460	5.45782e+06	70988176
-123.145	49.2728	2	489432	5.4578e+06	70988176
-123.146	49.2726	2	489411	5.45777e+06	70988176
-123.146	49.2723	2	489406	5.45773e+06	70988176
-123.133	49.2767	24.651	490311	5.45823e+06	718649
-123.134	49.2765	21.767	490255	5.4582e+06	718649
-123.135	49.2762	37.1481	490199	5.45816e+06	718649
-123.136	49.2758	36.1868	490112	5.45813e+06	718649
-123.137	49.2756	41.9547	490057	5.4581e+06	718649
-123.138	49.2753	30.4188	489983	5.45806e+06	718649
-123.139	49.275	24.651	489911	5.45803e+06	718649
-123.139	49.2747	24.1703	489854	5.458e+06	718649
-123.141	49.2743	20.325	489766	5.45796e+06	718649
-123.142	49.274	17.9218	489689	5.45792e+06	718649
-123.143	49.2736	16.4797	489605	5.45788e+06	718649
-123.144	49.2734	8.30859	489549	5.45786e+06	718649
-123.144	49.2731	15.999	489490	5.45782e+06	718649
-123.14	49.2746	4.94385	489835	5.45799e+06	718649
-123.145	49.2721	11.6732	489438	5.45772e+06	718649
-123.145	49.2728	13.1151	489485	5.45779e+06	718649
-123.144	49.2732	19.3638	489535	5.45784e+06	718649
-123.143	49.2734	17.4412	489594	5.45786e+06	718649
-123.142	49.2738	21.767	489682	5.45791e+06	718649
-123.141	49.274	18.4023	489731	5.45793e+06	718649
-123.14	49.2744	20.8057	489808	5.45797e+06	718649
-123.139	49.2747	25.6123	489874	5.458e+06	718649
-123.138	49.275	22.2476	489952	5.45803e+06	718649
-123.137	49.2754	28.4962	490033	5.45808e+06	718649
-123.136	49.2758	34.7449	490121	5.45812e+06	718649
-123.135	49.2761	31.8607	490194	5.45816e+06	718649
-123.134	49.2765	28.9769	490275	5.4582e+06	718649
-123.132	49.2768	29.9381	490371	5.45823e+06	718649
-123.135	49.2756	3.50195	490185	5.4581e+06	652085
-123.135	49.2756	3.98267	490168	5.4581e+06	652085
-123.136	49.2755	2.06006	490138	5.45809e+06	652085
-123.136	49.2756	6.38586	490123	5.4581e+06	652085
-123.136	49.2758	4.46326	490137	5.45812e+06	652085
-123.136	49.2759	3.02124	490139	5.45813e+06	652085
-123.136	49.2761	7.82788	490121	5.45816e+06	652085
-123.135	49.2765	11.6732	490195	5.45821e+06	652085
-123.135	49.2765	6.86646	490202	5.45821e+06	652085
-123.134	49.2765	3.50195	490225	5.4582e+06	652085
-123.134	49.2765	11.1925	490233	5.4582e+06	652085
-123.134	49.2766	12.1538	490243	5.45821e+06	652085
-123.134	49.2766	16.9604	490260	5.45821e+06	652085
-123.134	49.2767	18.4023	490274	5.45822e+06	652085
-123.134	49.2767	23.209	490285	5.45822e+06	652085
-123.133	49.2767	35.7061	490292	5.45823e+06	652085
-123.133	49.2768	45.3192	490296	5.45824e+06	652085
-123.133	49.2768	38.1094	490308	5.45824e+06	652085
-123.133	49.2768	30.8995	490305	5.45824e+06	652085
-123.133	49.2767	25.1317	490293	5.45823e+06	652085
-123.134	49.2766	26.0929	490278	5.45822e+06	652085
-123.134	49.2766	25.6123	490259	5.45821e+06	652085
-123.134	49.2764	26.5736	490234	5.45819e+06	652085
-123.135	49.2763	28.9769	490212	5.45818e+06	652085
-123.135	49.2761	29.9381	490182	5.45816e+06	652085
-123.135	49.276	32.8223	490158	5.45815e+06	652085
-123.136	49.2758	35.2255	490114	5.45813e+06	652085
-123.136	49.2757	35.7061	490090	5.45812e+06	652085
-123.137	49.2757	32.3416	490069	5.45811e+06	652085
-123.137	49.2756	33.7834	490039	5.4581e+06	652085
-123.137	49.2755	33.7834	490023	5.45809e+06	652085
-123.138	49.2753	30.8995	489998	5.45807e+06	652085
-123.138	49.2752	28.9769	489966	5.45806e+06	652085
-123.138	49.2751	30.4188	489938	5.45804e+06	652085
-123.139	49.2749	26.5736	489896	5.45802e+06	652085
-123.139	49.2747	26.5736	489869	5.45801e+06	652085
-123.14	49.2746	23.6896	489846	5.45799e+06	652085
-123.14	49.2745	23.209	489813	5.45798e+06	652085
-123.141	49.2743	22.2476	489776	5.45796e+06	652085
-123.141	49.2742	23.209	489750	5.45795e+06	652085
-123.141	49.2741	22.2476	489723	5.45793e+06	652085
-123.142	49.2739	23.209	489694	5.45792e+06	652085
-123.142	49.2738	18.8831	489656	5.4579e+06	652085
-123.143	49.2737	17.9218	489633	5.45789e+06	652085
-123.143	49.2735	15.999	489605	5.45787e+06	652085
-123.143	49.2734	17.4412	489580	5.45786e+06	652085
-123.144	49.2733	17.9218	489551	5.45785e+06	652085
-123.144	49.2732	16.9604	489521	5.45784e+06	652085
-123.144	49.2731	16.4797	489494	5.45782e+06	652085
-123.145	49.273	15.0377	489467	5.45781e+06	652085
-123.145	49.2728	15.0377	489443	5.4578e+06	652085
-123.145	49.2728	13.5958	489421	5.45779e+06	652085
-123.145	49.2727	9.2699	489420	5.45778e+06	652085
-123.146	49.2724	8.30859	489411	5.45775e+06	652085
-123.134	49.2763	8.9	490243	5.45818e+06	582266696
-123.133	49.2769	19.8	490318	5.45825e+06	582266696
-123.133	49.2767	19.9	490300	5.45822e+06	582266696
-123.134	49.2765	19.4	490260	5.4582e+06	582266696
-123.134	49.2764	17.7	490242	5.45819e+06	582266696
-123.135	49.2763	17.4	490212	5.45818e+06	582266696
-123.135	49.2762	17.4	490184	5.45817e+06	582266696
-123.135	49.276	20.4	490145	5.45815e+06	582266696
-123.136	49.2759	20.4	490128	5.45814e+06	582266696
-123.136	49.2758	20.4	490103	5.45812e+06	582266696
-123.137	49.2756	16.8	490059	5.45811e+06	582266696
-123.137	49.2754	15.5	490016	5.45809e+06	582266696
-123.138	49.2753	15.5	489978	5.45807e+06	582266696
-123.139	49.275	17.3	489924	5.45804e+06	582266696
-123.139	49.2749	18.5	489901	5.45803e+06	582266696
-123.139	49.2748	19.8	489865	5.45801e+06	582266696
-123.14	49.2746	20.8	489823	5.45799e+06	582266696
-123.14	49.2745	22.6	489797	5.45798e+06	582266696
-123.14	49.2744	22.8	489780	5.45797e+06	582266696
-123.141	49.2743	22.9	489761	5.45796e+06	582266696
-123.141	49.2742	23.3	489732	5.45795e+06	582266696
-123.142	49.2741	23.6	489707	5.45793e+06	582266696
-123.142	49.274	23.6	489693	5.45792e+06	582266696
-123.142	49.2739	23.2	489672	5.45791e+06	582266696
-123.142	49.2738	22.8	489649	5.45791e+06	582266696
-123.143	49.2738	22.8	489634	5.4579e+06	582266696
-123.143	49.2736	22.3	489609	5.45788e+06	582266696
-123.143	49.2735	20.8	489581	5.45787e+06	582266696
-123.144	49.2734	19.9	489553	5.45786e+06	582266696
-123.144	49.2733	18.2	489527	5.45785e+06	582266696
-123.144	49.2731	16.5	489498	5.45783e+06	582266696
-123.145	49.2729	15.5	489461	5.45781e+06	582266696
-123.145	49.2727	14.9	489441	5.45778e+06	582266696
-123.145	49.2725	13.8	489420	5.45776e+06	582266696
-123.145	49.2725	4.8	489420	5.45775e+06	582266696
-123.145	49.2725	6.1	489443	5.45776e+06	582266696
-123.145	49.2727	9	489463	5.45778e+06	582266696
-123.145	49.2729	10.3	489483	5.4578e+06	582266696
-123.144	49.2731	11	489518	5.45782e+06	582266696
-123.144	49.2733	11.3	489553	5.45784e+06	582266696
-123.143	49.2734	11.3	489586	5.45786e+06	582266696
-123.143	49.2735	11.4	489605	5.45787e+06	582266696
-123.143	49.2736	11.5	489618	5.45788e+06	582266696
-123.142	49.2737	12	489653	5.4579e+06	582266696
-123.142	49.2739	12.1	489684	5.45791e+06	582266696
-123.141	49.274	12.2	489718	5.45793e+06	582266696
-123.141	49.2741	12.9	489745	5.45794e+06	582266696
-123.141	49.2743	13.1	489771	5.45796e+06	582266696
-123.14	49.2744	13.2	489792	5.45796e+06	582266696
-123.14	49.2745	13.3	489808	5.45798e+06	582266696
-123.14	49.2746	13.3	489839	5.458e+06	582266696
-123.139	49.2748	13.5	489879	5.45802e+06	582266696
-123.139	49.2749	13.6	489902	5.45802e+06	582266696
-123.138	49.275	13.4	489938	5.45804e+06	582266696
-123.138	49.2752	13.5	489979	5.45806e+06	582266696
-123.137	49.2754	13.5	490018	5.45808e+06	582266696
-123.137	49.2755	13.5	490049	5.45809e+06	582266696
-123.136	49.2757	13.3	490084	5.45811e+06	582266696
-123.136	49.2758	13.1	490118	5.45813e+06	582266696
-123.135	49.2759	13.1	490145	5.45813e+06	582266696
-123.135	49.276	13.3	490172	5.45815e+06	582266696
-123.135	49.2761	14.6	490207	5.45815e+06	582266696
-123.134	49.2763	16.7	490234	5.45818e+06	582266696
-123.134	49.2764	16.8	490273	5.45819e+06	582266696
-123.133	49.2764	16.9	490292	5.45819e+06	582266696
-123.133	49.2766	17.9	490324	5.45821e+06	582266696
-123.133	49.2767	18.3	490345	5.45823e+06	582266696
-123.133	49.2769	20.4	490357	5.45824e+06	582266696
-123.133	49.2772	22.4	490345	5.45828e+06	582266696
-123.134	49.2767	40	490272	5.45823e+06	72357467
-123.135	49.2764	31.75	490202	5.45819e+06	72357467
-123.136	49.276	22.25	490123	5.45814e+06	72357467
-123.137	49.2757	20.5	490057	5.45811e+06	72357467
-123.138	49.2755	21.5	489989	5.45809e+06	72357467
-123.138	49.2752	19.5	489933	5.45805e+06	72357467
-123.139	49.2749	16.25	489882	5.45803e+06	72357467
-123.14	49.2747	14.5	489826	5.458e+06	72357467
-123.141	49.2743	12.5	489745	5.45796e+06	72357467
-123.142	49.274	10	489682	5.45793e+06	72357467
-123.143	49.2737	8.25	489602	5.45789e+06	72357467
-123.144	49.2733	6.25	489521	5.45785e+06	72357467
-123.145	49.273	5.25	489456	5.45782e+06	72357467
-123.146	49.2724	9.5	489396	5.45775e+06	225338238
-123.145	49.2726	9.89	489443	5.45777e+06	225338238
-123.144	49.273	17	489515	5.45782e+06	225338238
-123.143	49.2733	19.6	489564	5.45785e+06	225338238
-123.142	49.2737	23.6	489646	5.45789e+06	225338238
-123.142	49.2739	24.79	489694	5.45791e+06	225338238
-123.14	49.2742	26.39	489781	5.45795e+06	225338238
-123.14	49.2745	29.2	489837	5.45798e+06	225338238
-123.139	49.2747	31	489878	5.458e+06	225338238
-123.138	49.275	33.29	489954	5.45804e+06	225338238
-123.137	49.2752	32.7	490010	5.45806e+06	225338238
-123.136	49.2756	40.29	490084	5.4581e+06	225338238
-123.135	49.2759	35.09	490158	5.45814e+06	225338238
-123.134	49.2764	30.5	490271	5.45819e+06	225338238
-123.133	49.2767	29.5	490332	5.45822e+06	225338238
-123.133	49.2762	33.9	490314	5.45816e+06	225338238
-123.134	49.2762	25.39	490260	5.45816e+06	225338238
-123.145	49.2729	12.6344	489433	5.4578e+06	1338858
-123.145	49.2731	15.999	489477	5.45782e+06	1338858
-123.144	49.2732	16.4797	489523	5.45784e+06	1338858
-123.144	49.2733	14.0764	489543	5.45785e+06	1338858
-123.143	49.2734	15.0377	489572	5.45786e+06	1338858
-123.143	49.2735	15.0377	489593	5.45787e+06	1338858
-123.143	49.2737	15.999	489623	5.45789e+06	1338858
-123.142	49.2739	21.767	489662	5.45791e+06	1338858
-123.142	49.274	24.1703	489696	5.45793e+06	1338858
-123.141	49.2742	24.651	489738	5.45795e+06	1338858
-123.141	49.2744	28.4962	489780	5.45797e+06	1338858
-123.14	49.2745	26.0929	489804	5.45798e+06	1338858
-123.14	49.2746	22.2476	489839	5.45799e+06	1338858
-123.139	49.2748	26.5736	489878	5.45801e+06	1338858
-123.139	49.275	32.3416	489919	5.45804e+06	1338858
-123.138	49.2751	36.1868	489948	5.45805e+06	1338858
-123.138	49.2754	37.1481	489993	5.45808e+06	1338858
-123.137	49.2755	40.9934	490023	5.45809e+06	1338858
-123.137	49.2755	33.3029	490058	5.45809e+06	1338858
-123.136	49.2756	39.5513	490088	5.45811e+06	1338858
-123.136	49.2759	35.7061	490123	5.45813e+06	1338858
-123.135	49.2761	36.6675	490164	5.45815e+06	1338858
-123.135	49.2763	35.2255	490210	5.45818e+06	1338858
-123.134	49.2765	33.7834	490251	5.4582e+06	1338858
-123.133	49.2767	33.3029	490302	5.45822e+06	1338858
-123.133	49.277	35.2255	490326	5.45826e+06	1338858
-123.133	49.2767	20	490311	5.45823e+06	51443245
-123.134	49.2764	26	490232	5.4582e+06	51443245
-123.136	49.276	32	490140	5.45815e+06	51443245
-123.137	49.2756	30	490063	5.4581e+06	51443245
-123.138	49.2752	27	489956	5.45806e+06	51443245
-123.139	49.2748	24	489863	5.45801e+06	51443245
-123.142	49.2739	21	489673	5.45792e+06	51443245
-123.144	49.2732	14	489510	5.45784e+06	51443245
-123.146	49.2724	9	489405	5.45775e+06	51443245
-123.133	49.2763	34.75	490345	5.45818e+06	2132656
-123.133	49.2765	35	490335	5.4582e+06	2132656
-123.133	49.2766	35.75	490327	5.45821e+06	2132656
-123.133	49.2767	36	490313	5.45823e+06	2132656
-123.133	49.277	24.25	490318	5.45826e+06	2132656
-123.133	49.2769	24.75	490307	5.45825e+06	2132656
-123.134	49.2768	24.25	490288	5.45824e+06	2132656
-123.134	49.2768	25.5	490269	5.45823e+06	2132656
-123.134	49.2767	26.5	490259	5.45823e+06	2132656
-123.134	49.2765	25.5	490227	5.4582e+06	2132656
-123.135	49.2764	23.5	490206	5.45819e+06	2132656
-123.135	49.2763	21.5	490182	5.45818e+06	2132656
-123.136	49.276	18.75	490124	5.45814e+06	2132656
-123.136	49.2758	18	490099	5.45813e+06	2132656
-123.136	49.2757	16.25	490073	5.45812e+06	2132656
-123.137	49.2757	14	490056	5.45811e+06	2132656
-123.137	49.2756	12.75	490036	5.4581e+06	2132656
-123.137	49.2755	12	490024	5.4581e+06	2132656
-123.138	49.2753	10.5	489975	5.45807e+06	2132656
-123.139	49.275	7.75	489907	5.45804e+06	2132656
-123.14	49.2747	5	489837	5.458e+06	2132656
-123.141	49.2743	2.75	489755	5.45796e+06	2132656
-123.142	49.2739	1.75	489672	5.45792e+06	2132656
-123.142	49.2738	1.25	489653	5.45791e+06	2132656
-123.143	49.2736	1.75	489595	5.45788e+06	2132656
-123.144	49.2734	1.75	489559	5.45786e+06	2132656
-123.144	49.2733	0.5	489522	5.45784e+06	2132656
-123.145	49.2731	0	489486	5.45783e+06	2132656
-123.145	49.273	0	489472	5.45782e+06	2132656
-123.145	49.273	0	489460	5.45781e+06	2132656
-123.145	49.2729	0.25	489451	5.4578e+06	2132656
-123.145	49.2729	0.75	489440	5.4578e+06	2132656
-123.145	49.2728	1.5	489427	5.4578e+06	2132656
-123.144	49.2736	1.25	489532	5.45788e+06	2132656
-123.144	49.2736	1	489561	5.45788e+06	2132656
-123.143	49.2737	0.25	489589	5.45789e+06	2132656
-123.143	49.2737	1.25	489629	5.45789e+06	2132656
-123.142	49.2737	1.25	489644	5.45789e+06	2132656
-123.142	49.2738	0.75	489673	5.4579e+06	2132656
-123.142	49.2739	0.75	489697	5.45791e+06	2132656
-123.141	49.274	-3.5	489719	5.45792e+06	2132656
-123.141	49.274	-4.5	489736	5.45792e+06	2132656
-123.141	49.2739	-5.25	489766	5.45791e+06	2132656
-123.141	49.2739	-6	489777	5.45791e+06	2132656
-123.14	49.2739	-7	489790	5.45792e+06	2132656
-123.14	49.274	-9	489815	5.45793e+06	2132656
-123.14	49.274	-10.75	489832	5.45793e+06	2132656
-123.141	49.2738	25.5	489779	5.4579e+06	62422722
-123.14	49.2741	9.5	489835	5.45793e+06	62422722
-123.14	49.2744	9.5	489843	5.45797e+06	62422722
-123.14	49.2746	-2.25	489833	5.458e+06	62422722
-123.145	49.273	11.75	489455	5.45781e+06	62422722
-123.145	49.2732	13.75	489489	5.45783e+06	62422722
-123.144	49.2733	16	489522	5.45785e+06	62422722
-123.144	49.2734	17.75	489543	5.45786e+06	62422722
-123.143	49.2735	19	489573	5.45787e+06	62422722
-123.143	49.2736	17.5	489603	5.45789e+06	62422722
-123.142	49.2738	17	489635	5.4579e+06	62422722
-123.142	49.2739	16.5	489657	5.45791e+06	62422722
-123.142	49.274	14.25	489689	5.45793e+06	62422722
-123.141	49.2741	15	489709	5.45794e+06	62422722
-123.141	49.2743	15.25	489742	5.45796e+06	62422722
-123.141	49.2744	14	489762	5.45797e+06	62422722
-123.14	49.2745	14	489794	5.45798e+06	62422722
-123.14	49.2746	13.5	489814	5.45799e+06	62422722
-123.14	49.2747	16.25	489847	5.45801e+06	62422722
-123.139	49.2749	16.5	489878	5.45802e+06	62422722
-123.139	49.275	17	489901	5.45803e+06	62422722
-123.138	49.2751	18	489934	5.45805e+06	62422722
-123.138	49.2752	18	489958	5.45806e+06	62422722
-123.138	49.2754	19	489989	5.45808e+06	62422722
-123.137	49.2755	20.5	490011	5.45809e+06	62422722
-123.137	49.2756	23.75	490039	5.4581e+06	62422722
-123.137	49.2757	25	490060	5.45812e+06	62422722
-123.135	49.2763	21.25	490193	5.45818e+06	62422722
-123.133	49.2768	17.25	490308	5.45824e+06	62422722
-123.134	49.2768	17.75	490270	5.45823e+06	62422722
-123.134	49.2767	27.25	490239	5.45822e+06	62422722
-123.134	49.2764	33.75	490253	5.45819e+06	62422722
-123.134	49.2762	38.75	490266	5.45817e+06	62422722
-123.14	49.2742	25	489840	5.45794e+06	78224747
-123.14	49.2744	24.25	489835	5.45796e+06	78224747
-123.14	49.2746	23	489825	5.45799e+06	78224747
-123.14	49.2747	23	489826	5.458e+06	78224747
-123.145	49.2731	15.25	489448	5.45782e+06	78224747
-123.145	49.2732	17.75	489476	5.45784e+06	78224747
-123.144	49.2733	19.25	489497	5.45784e+06	78224747
-123.144	49.2734	20	489521	5.45785e+06	78224747
-123.144	49.2734	20	489531	5.45786e+06	78224747
-123.144	49.2735	21	489553	5.45787e+06	78224747
-123.143	49.2736	21	489574	5.45788e+06	78224747
-123.143	49.2737	21	489595	5.45789e+06	78224747
-123.143	49.2738	20.5	489615	5.4579e+06	78224747
-123.142	49.2738	20	489637	5.45791e+06	78224747
-123.142	49.2739	20	489650	5.45791e+06	78224747
-123.141	49.2743	20.5	489731	5.45795e+06	78224747
-123.14	49.2746	21	489807	5.45799e+06	78224747
-123.14	49.2747	22	489826	5.458e+06	78224747
-123.14	49.2748	22.25	489849	5.45801e+06	78224747
-123.139	49.2749	23	489869	5.45802e+06	78224747
-123.139	49.2749	23.75	489880	5.45803e+06	78224747
-123.139	49.275	24.25	489900	5.45804e+06	78224747
-123.139	49.2751	24.75	489920	5.45805e+06	78224747
-123.138	49.2752	25	489942	5.45806e+06	78224747
-123.138	49.2753	25	489963	5.45807e+06	78224747
-123.138	49.2754	25	489986	5.45808e+06	78224747
-123.138	49.2755	25.25	489995	5.45809e+06	78224747
-123.137	49.2756	28.75	490014	5.4581e+06	78224747
-123.137	49.2757	32	490034	5.45811e+06	78224747
-123.137	49.2758	37.75	490051	5.45813e+06	78224747
-123.136	49.2759	42.25	490076	5.45814e+06	78224747
-123.136	49.276	44.25	490099	5.45814e+06	78224747
-123.136	49.276	43.5	490112	5.45815e+06	78224747
-123.136	49.2761	41.5	490133	5.45816e+06	78224747
-123.135	49.2762	38.25	490156	5.45817e+06	78224747
-123.135	49.2763	36	490181	5.45818e+06	78224747
-123.135	49.2764	34	490207	5.45819e+06	78224747
-123.134	49.2765	31.5	490231	5.4582e+06	78224747
-123.134	49.2765	30.75	490241	5.4582e+06	78224747
-123.134	49.2766	29	490264	5.45821e+06	78224747
-123.134	49.2767	27.75	490286	5.45823e+06	78224747
-123.133	49.2769	21.25	490306	5.45824e+06	78224747
-123.133	49.2769	24	490291	5.45825e+06	78224747
-123.134	49.2768	24	490282	5.45823e+06	78224747
-123.134	49.2767	25	490275	5.45822e+06	78224747
-123.134	49.2768	25	490256	5.45823e+06	78224747
-123.134	49.2766	22.75	490250	5.45822e+06	78224747
-123.134	49.2764	23	490256	5.45819e+06	78224747
-123.134	49.2762	23.75	490272	5.45817e+06	78224747
-123.134	49.276	31.25	490277	5.45815e+06	78224747
-123.14	49.2743	-8	489852	5.45796e+06	90023830
-123.14	49.2745	-7.5	489843	5.45798e+06	90023830
-123.14	49.2747	-7.5	489831	5.45801e+06	90023830
-123.134	49.2761	51	490282	5.45815e+06	90023830
-123.134	49.2763	46	490279	5.45818e+06	90023830
-123.134	49.2766	44.75	490282	5.45822e+06	90023830
-123.134	49.2768	45.25	490289	5.45824e+06	90023830
-123.133	49.2767	31	490290	5.45823e+06	90023830
-123.134	49.2766	28.25	490272	5.45821e+06	90023830
-123.134	49.2764	26.25	490243	5.45819e+06	90023830
-123.134	49.2764	25	490222	5.45819e+06	90023830
-123.135	49.2762	26.5	490193	5.45817e+06	90023830
-123.135	49.2761	24.5	490168	5.45816e+06	90023830
-123.136	49.2759	24.75	490137	5.45814e+06	90023830
-123.136	49.2758	25	490116	5.45813e+06	90023830
-123.136	49.2757	24.25	490084	5.45812e+06	90023830
-123.137	49.2756	24	490064	5.45811e+06	90023830
-123.137	49.2755	25.75	490041	5.45809e+06	90023830
-123.137	49.2753	28	490029	5.45807e+06	90023830
-123.137	49.2751	31.5	490020	5.45805e+06	90023830
-123.138	49.275	35.75	489992	5.45803e+06	90023830
-123.138	49.2749	37.75	489968	5.45803e+06	90023830
-123.138	49.2748	37.5	489939	5.45802e+06	90023830
-123.139	49.2748	36.5	489918	5.45801e+06	90023830
-123.139	49.2747	33.75	489886	5.458e+06	90023830
-123.139	49.2747	30.75	489857	5.458e+06	90023830
-123.14	49.2745	29	489828	5.45799e+06	90023830
-123.14	49.2745	27	489804	5.45798e+06	90023830
-123.141	49.2744	23	489770	5.45796e+06	90023830
-123.141	49.2743	19.5	489746	5.45795e+06	90023830
-123.141	49.2741	16	489713	5.45794e+06	90023830
-123.142	49.274	15	489695	5.45793e+06	90023830
-123.142	49.2739	14	489662	5.45791e+06	90023830
-123.142	49.2738	14	489643	5.4579e+06	90023830
-123.143	49.2736	14	489610	5.45788e+06	90023830
-123.143	49.2735	12.75	489592	5.45787e+06	90023830
-123.144	49.2734	10.5	489561	5.45786e+06	90023830
-123.144	49.2734	8.25	489540	5.45785e+06	90023830
-123.144	49.2733	8.5	489519	5.45785e+06	90023830
-123.144	49.2731	6	489490	5.45783e+06	90023830
-123.145	49.273	5.5	489475	5.45781e+06	90023830
-123.145	49.2727	8	489453	5.45779e+06	90023830
-123.145	49.2727	7.25	489433	5.45778e+06	90023830
-123.143	49.2738	2	489601	5.4579e+06	90023830
-123.143	49.2739	2.75	489625	5.45791e+06	90023830
-123.142	49.274	3	489641	5.45793e+06	90023830
-123.142	49.2742	0.5	489671	5.45794e+06	90023830
-123.142	49.2742	0	489701	5.45795e+06	90023830
-123.141	49.2741	0	489738	5.45794e+06	90023830
-123.141	49.2741	0	489761	5.45794e+06	90023830
-123.14	49.2742	0	489794	5.45795e+06	90023830
-123.14	49.2743	0	489814	5.45796e+06	90023830
-123.14	49.2742	0	489846	5.45795e+06	90023830
-123.14	49.2739	8.5	489807	5.45791e+06	355983072
-123.14	49.2743	-14	489841	5.45796e+06	355983072
-123.14	49.2746	-14.3	489833	5.45799e+06	355983072
-123.14	49.2748	-17.1	489825	5.45801e+06	355983072
-123.145	49.2727	11.1	489423	5.45778e+06	355983072
-123.145	49.2728	12.6	489441	5.4578e+06	355983072
-123.145	49.273	15	489453	5.45782e+06	355983072
-123.145	49.2732	15.5	489476	5.45784e+06	355983072
-123.144	49.2733	12.6	489501	5.45784e+06	355983072
-123.144	49.2733	12.8	489526	5.45785e+06	355983072
-123.144	49.2734	14.1	489545	5.45786e+06	355983072
-123.143	49.2735	15.19	489569	5.45787e+06	355983072
-123.143	49.2736	15.8	489578	5.45788e+06	355983072
-123.143	49.2737	17.29	489604	5.45789e+06	355983072
-123.143	49.2738	17.6	489632	5.4579e+06	355983072
-123.142	49.2738	17.89	489644	5.45791e+06	355983072
-123.142	49.2739	21.6	489667	5.45792e+06	355983072
-123.142	49.274	22.5	489679	5.45792e+06	355983072
-123.142	49.274	22.5	489694	5.45793e+06	355983072
-123.141	49.2742	27.1	489712	5.45794e+06	355983072
-123.141	49.2743	25.5	489741	5.45796e+06	355983072
-123.141	49.2743	24.39	489749	5.45796e+06	355983072
-123.141	49.2744	22.29	489772	5.45797e+06	355983072
-123.14	49.2745	19.39	489786	5.45798e+06	355983072
-123.14	49.2745	21.2	489800	5.45798e+06	355983072
-123.14	49.2746	22	489823	5.458e+06	355983072
-123.14	49.2747	23.5	489838	5.458e+06	355983072
-123.139	49.2748	23.29	489862	5.45802e+06	355983072
-123.139	49.2749	23.7	489880	5.45803e+06	355983072
-123.139	49.275	23.39	489900	5.45804e+06	355983072
-123.139	49.275	23.89	489913	5.45804e+06	355983072
-123.138	49.2751	24.7	489928	5.45805e+06	355983072
-123.138	49.2752	25.39	489939	5.45806e+06	355983072
-123.138	49.2753	23.29	489960	5.45807e+06	355983072
-123.138	49.2754	22.39	489984	5.45808e+06	355983072
-123.138	49.2754	22.39	489993	5.45808e+06	355983072
-123.137	49.2754	23.5	490002	5.45808e+06	355983072
-123.137	49.2755	26.7	490029	5.4581e+06	355983072
-123.137	49.2756	27.6	490040	5.4581e+06	355983072
-123.137	49.2758	32.7	490068	5.45812e+06	355983072
-123.136	49.2758	31.1	490085	5.45813e+06	355983072
-123.136	49.2759	31.89	490112	5.45814e+06	355983072
-123.136	49.276	30.2	490125	5.45814e+06	355983072
-123.135	49.2761	31	490145	5.45816e+06	355983072
-123.135	49.2762	27.7	490170	5.45817e+06	355983072
-123.135	49.2763	29.39	490195	5.45818e+06	355983072
-123.135	49.2764	26.29	490215	5.45819e+06	355983072
-123.134	49.2765	20.6	490239	5.4582e+06	355983072
-123.134	49.2766	25.1	490261	5.45822e+06	355983072
-123.134	49.2767	25.7	490284	5.45823e+06	355983072
-123.133	49.2768	26.79	490295	5.45823e+06	355983072
-123.133	49.2768	27.2	490306	5.45824e+06	355983072
-123.134	49.2769	28.39	490270	5.45824e+06	355983072
-123.134	49.2768	29.5	490258	5.45823e+06	355983072
-123.134	49.2766	20.89	490253	5.45821e+06	355983072
-123.134	49.2762	15	490248	5.45817e+06	355983072
-123.134	49.276	12.69	490259	5.45815e+06	355983072
-123.14	49.2741	3.19	489849	5.45794e+06	336749686
-123.14	49.2743	2.89	489847	5.45796e+06	336749686
-123.14	49.2745	2.5	489842	5.45798e+06	336749686
-123.14	49.2746	0.6	489829	5.458e+06	336749686
-123.145	49.2726	-3.61	489417	5.45777e+06	336749686
-123.145	49.2728	0.8	489435	5.45779e+06	336749686
-123.145	49.2729	0.8	489451	5.45781e+06	336749686
-123.145	49.2731	3.19	489478	5.45783e+06	336749686
-123.144	49.2732	3.89	489493	5.45783e+06	336749686
-123.144	49.2732	5.8	489508	5.45784e+06	336749686
-123.144	49.2733	8.39	489524	5.45785e+06	336749686
-123.144	49.2733	9.39	489541	5.45785e+06	336749686
-123.144	49.2734	9.69	489553	5.45786e+06	336749686
-123.143	49.2735	12.1	489569	5.45787e+06	336749686
-123.143	49.2735	11.89	489582	5.45787e+06	336749686
-123.143	49.2737	12.39	489605	5.45789e+06	336749686
-123.143	49.2737	11.8	489625	5.45789e+06	336749686
-123.142	49.2738	12.5	489646	5.45791e+06	336749686
-123.142	49.2739	11.6	489662	5.45792e+06	336749686
-123.142	49.274	13.3	489696	5.45793e+06	336749686
-123.141	49.2741	13.3	489715	5.45794e+06	336749686
-123.141	49.2742	13.69	489730	5.45795e+06	336749686
-123.141	49.2743	15.8	489753	5.45796e+06	336749686
-123.141	49.2744	18.79	489774	5.45797e+06	336749686
-123.14	49.2745	17.29	489787	5.45798e+06	336749686
-123.14	49.2745	18	489805	5.45798e+06	336749686
-123.14	49.2746	24.39	489826	5.458e+06	336749686
-123.14	49.2747	28.7	489848	5.45801e+06	336749686
-123.139	49.2748	28	489865	5.45801e+06	336749686
-123.139	49.2748	28.29	489874	5.45802e+06	336749686
-123.139	49.2749	28.6	489898	5.45803e+06	336749686
-123.139	49.275	31.89	489919	5.45804e+06	336749686
-123.138	49.2751	31.39	489934	5.45805e+06	336749686
-123.138	49.2752	32.2	489961	5.45806e+06	336749686
-123.138	49.2753	32.29	489984	5.45807e+06	336749686
-123.137	49.2754	29.89	490001	5.45808e+06	336749686
-123.137	49.2756	28.6	490024	5.4581e+06	336749686
-123.137	49.2756	30.7	490034	5.4581e+06	336749686
-123.137	49.2757	32.4	490053	5.45811e+06	336749686
-123.136	49.2758	37.9	490073	5.45812e+06	336749686
-123.136	49.2759	38	490105	5.45814e+06	336749686
-123.136	49.276	29.79	490133	5.45815e+06	336749686
-123.136	49.2761	26.5	490143	5.45815e+06	336749686
-123.135	49.2762	22.7	490169	5.45817e+06	336749686
-123.135	49.2763	19.79	490191	5.45818e+06	336749686
-123.135	49.2764	18	490209	5.45819e+06	336749686
-123.134	49.2765	25.89	490234	5.4582e+06	336749686
-123.134	49.2766	32.59	490260	5.45821e+06	336749686
-123.134	49.2767	34.2	490283	5.45822e+06	336749686
-123.133	49.2768	33.09	490303	5.45823e+06	336749686
-123.133	49.2769	32.4	490322	5.45824e+06	336749686
-123.133	49.277	27.39	490321	5.45826e+06	336749686
-123.133	49.277	27.39	490321	5.45826e+06	336749686
-123.133	49.277	27.39	490321	5.45826e+06	336749686
-123.134	49.2768	-1.4	490277	5.45824e+06	336749686
-123.134	49.2767	5.1	490259	5.45823e+06	336749686
-123.134	49.2767	9.5	490255	5.45823e+06	336749686
-123.134	49.2767	9.5	490255	5.45823e+06	336749686
-123.134	49.2767	9.5	490255	5.45823e+06	336749686
-123.134	49.2762	7.8	490273	5.45817e+06	336749686
-123.14	49.2743	1.8	489852	5.45796e+06	329785351
-123.14	49.2745	-0.7	489848	5.45798e+06	329785351
-123.14	49.2749	0.1	489831	5.45803e+06	329785351
-123.134	49.276	3.3	490266	5.45815e+06	329785351
-123.134	49.2762	8.19	490256	5.45816e+06	329785351
-123.134	49.2763	5.6	490242	5.45819e+06	329785351
-123.134	49.2765	5.1	490236	5.4582e+06	329785351
-123.134	49.2766	5.1	490239	5.45821e+06	329785351
-123.134	49.2766	5.1	490239	5.45821e+06	329785351
-123.134	49.2767	-1.11	490273	5.45822e+06	329785351
-123.133	49.2767	3.6	490292	5.45822e+06	329785351
-123.133	49.2768	3.6	490309	5.45824e+06	329785351
-123.133	49.2768	3.6	490309	5.45824e+06	329785351
-123.134	49.2766	30.2	490265	5.45821e+06	329785351
-123.134	49.2765	32.5	490244	5.4582e+06	329785351
-123.135	49.2763	33.79	490210	5.45819e+06	329785351
-123.135	49.2763	32.9	490202	5.45818e+06	329785351
-123.135	49.2762	33.29	490170	5.45817e+06	329785351
-123.135	49.2761	34.9	490150	5.45816e+06	329785351
-123.136	49.2759	37.2	490107	5.45814e+06	329785351
-123.136	49.2758	34.2	490086	5.45813e+06	329785351
-123.137	49.2757	32.5	490056	5.45811e+06	329785351
-123.137	49.2756	32.9	490040	5.4581e+06	329785351
-123.137	49.2755	29.7	490017	5.45809e+06	329785351
-123.137	49.2755	25	490004	5.45809e+06	329785351
-123.138	49.2752	27.7	489944	5.45806e+06	329785351
-123.139	49.2751	28.29	489921	5.45805e+06	329785351
-123.139	49.275	28	489890	5.45803e+06	329785351
-123.139	49.2749	28.6	489868	5.45802e+06	329785351
-123.14	49.2748	28.29	489846	5.45801e+06	329785351
-123.14	49.2747	30.5	489822	5.458e+06	329785351
-123.14	49.2745	29.29	489799	5.45798e+06	329785351
-123.14	49.2745	28.6	489783	5.45798e+06	329785351
-123.141	49.2743	28.2	489734	5.45795e+06	329785351
-123.141	49.2741	28.2	489710	5.45794e+06	329785351
-123.142	49.274	28.1	489681	5.45792e+06	329785351
-123.142	49.2739	27.89	489663	5.45792e+06	329785351
-123.143	49.2737	29.2	489625	5.4579e+06	329785351
-123.143	49.2736	29.39	489602	5.45788e+06	329785351
-123.143	49.2736	29.7	489586	5.45788e+06	329785351
-123.144	49.2734	28.5	489557	5.45786e+06	329785351
-123.144	49.2733	27.6	489538	5.45785e+06	329785351
-123.144	49.2732	27.1	489501	5.45784e+06	329785351
-123.145	49.2731	26.7	489480	5.45783e+06	329785351
-123.145	49.2729	26.2	489450	5.45781e+06	329785351
-123.145	49.2728	27.6	489437	5.45779e+06	329785351
-123.146	49.2725	25.5	489408	5.45776e+06	329785351
-123.14	49.2749	5.3	489817	5.45802e+06	329785351
-123.14	49.2744	2.8	489841	5.45796e+06	329785351
-123.14	49.2741	7.09	489852	5.45793e+06	329785351
-123.14	49.2739	-7.71	489800	5.45792e+06	329785351
-123.14	49.2739	12.5	489800	5.45791e+06	368137007
-123.139	49.2742	-3.9	489853	5.45794e+06	368137007
-123.14	49.2743	-5.5	489840	5.45796e+06	368137007
-123.14	49.2745	-9.71	489828	5.45798e+06	368137007
-123.14	49.2748	-9.8	489823	5.45801e+06	368137007
-123.146	49.2726	15.39	489411	5.45777e+06	368137007
-123.145	49.2727	14.6	489425	5.45778e+06	368137007
-123.145	49.2728	17.7	489441	5.45779e+06	368137007
-123.145	49.2729	14.6	489461	5.4578e+06	368137007
-123.145	49.273	12.69	489473	5.45781e+06	368137007
-123.144	49.2732	14.69	489500	5.45783e+06	368137007
-123.144	49.2732	15.6	489522	5.45784e+06	368137007
-123.144	49.2733	12.5	489544	5.45785e+06	368137007
-123.143	49.2734	15.3	489564	5.45786e+06	368137007
-123.143	49.2736	14.89	489588	5.45788e+06	368137007
-123.143	49.2736	15.89	489610	5.45789e+06	368137007
-123.143	49.2738	15.89	489634	5.4579e+06	368137007
-123.142	49.2738	15.89	489648	5.4579e+06	368137007
-123.142	49.2739	15.6	489661	5.45791e+06	368137007
-123.142	49.274	13.89	489683	5.45792e+06	368137007
-123.141	49.2741	18.7	489708	5.45794e+06	368137007
-123.141	49.2742	19.1	489734	5.45795e+06	368137007
-123.141	49.2743	20.1	489757	5.45796e+06	368137007
-123.141	49.2744	20.5	489777	5.45797e+06	368137007
-123.14	49.2745	22.5	489799	5.45798e+06	368137007
-123.14	49.2746	20.79	489820	5.45799e+06	368137007
-123.14	49.2747	22.39	489839	5.458e+06	368137007
-123.139	49.2748	22.79	489860	5.45801e+06	368137007
-123.139	49.2749	24.89	489874	5.45802e+06	368137007
-123.139	49.2749	24.79	489887	5.45803e+06	368137007
-123.139	49.275	22.2	489904	5.45804e+06	368137007
-123.138	49.2751	20.5	489944	5.45804e+06	368137007
-123.138	49.2752	21.5	489962	5.45806e+06	368137007
-123.138	49.2753	28.7	489985	5.45807e+06	368137007
-123.137	49.2754	26.89	490006	5.45808e+06	368137007
-123.137	49.2755	25.1	490032	5.45809e+06	368137007
-123.137	49.2756	25.5	490046	5.4581e+06	368137007
-123.137	49.2756	24.79	490060	5.45811e+06	368137007
-123.136	49.2758	34.2	490091	5.45813e+06	368137007
-123.136	49.2759	31.89	490107	5.45813e+06	368137007
-123.136	49.276	32.2	490121	5.45814e+06	368137007
-123.136	49.276	30.2	490142	5.45815e+06	368137007
-123.135	49.276	28.2	490161	5.45815e+06	368137007
-123.135	49.2761	30.39	490183	5.45816e+06	368137007
-123.135	49.2762	29	490202	5.45817e+06	368137007
-123.135	49.2763	24.79	490215	5.45818e+06	368137007
-123.134	49.2764	23	490238	5.45819e+06	368137007
-123.134	49.2765	22.89	490256	5.45821e+06	368137007
-123.134	49.2766	22.7	490274	5.45822e+06	368137007
-123.133	49.2767	25.79	490304	5.45822e+06	368137007
-123.133	49.2768	28.6	490308	5.45824e+06	368137007
-123.133	49.2768	28.6	490308	5.45824e+06	368137007
-123.133	49.2768	28.6	490308	5.45824e+06	368137007
-123.134	49.2767	26.1	490265	5.45823e+06	368137007
-123.134	49.2766	25.7	490255	5.45822e+06	368137007
-123.134	49.2765	27.29	490247	5.4582e+06	368137007
-123.134	49.2763	25.1	490262	5.45818e+06	368137007
-123.134	49.2761	28.1	490272	5.45816e+06	368137007
-123.134	49.276	31.39	490278	5.45815e+06	368137007
-123.14	49.2742	0.39	489850	5.45794e+06	357234357
-123.14	49.2744	2.8	489847	5.45797e+06	357234357
-123.14	49.2747	1.39	489826	5.45801e+06	357234357
-123.14	49.2749	0.39	489828	5.45803e+06	357234357
-123.134	49.2761	14	490260	5.45815e+06	357234357
-123.134	49.2762	14.8	490252	5.45817e+06	357234357
-123.134	49.2767	18.6	490256	5.45823e+06	357234357
-123.134	49.2769	21.79	490276	5.45824e+06	357234357
-123.133	49.2768	23.6	490301	5.45824e+06	357234357
-123.134	49.2767	24.79	490268	5.45822e+06	357234357
-123.134	49.2765	16.89	490222	5.4582e+06	357234357
-123.135	49.2763	17	490189	5.45818e+06	357234357
-123.135	49.2762	18.39	490173	5.45817e+06	357234357
-123.136	49.2761	17.5	490143	5.45816e+06	357234357
-123.136	49.2761	17	490127	5.45815e+06	357234357
-123.136	49.276	17.5	490103	5.45814e+06	357234357
-123.136	49.2759	16.29	490083	5.45814e+06	357234357
-123.137	49.2758	11	490062	5.45812e+06	357234357
-123.137	49.2756	14.6	490032	5.45811e+06	357234357
-123.137	49.2756	17.1	490017	5.45811e+06	357234357
-123.138	49.2754	13	489964	5.45808e+06	357234357
-123.138	49.2753	16.7	489938	5.45807e+06	357234357
-123.139	49.2752	14.19	489919	5.45805e+06	357234357
-123.139	49.275	15.19	489880	5.45804e+06	357234357
-123.139	49.2749	13.1	489871	5.45803e+06	357234357
-123.14	49.2748	10.3	489825	5.45801e+06	357234357
-123.14	49.2746	10.89	489798	5.458e+06	357234357
-123.141	49.2744	12.89	489749	5.45797e+06	357234357
-123.141	49.2744	9	489737	5.45797e+06	357234357
-123.141	49.2743	4.69	489714	5.45796e+06	357234357
-123.142	49.2741	0.8	489673	5.45794e+06	357234357
-123.142	49.274	1.19	489664	5.45793e+06	357234357
-123.143	49.2739	1.69	489617	5.45791e+06	357234357
-123.143	49.2738	10.5	489596	5.4579e+06	357234357
-123.143	49.2737	9.69	489579	5.45789e+06	357234357
-123.144	49.2734	9	489539	5.45786e+06	357234357
-123.144	49.2734	11.8	489515	5.45786e+06	357234357
-123.145	49.2733	15.1	489480	5.45785e+06	357234357
-123.145	49.2732	6.69	489454	5.45783e+06	357234357
-123.145	49.2728	5.39	489425	5.4578e+06	357234357
-123.14	49.2749	-7.8	489825	5.45803e+06	357234357
-123.14	49.2747	-8.21	489833	5.45801e+06	357234357
-123.14	49.2743	-3.61	489846	5.45796e+06	357234357
-123.14	49.2741	-2.71	489851	5.45794e+06	357234357
-123.14	49.2739	1.5	489806	5.45791e+06	389445493
-123.14	49.2743	3.89	489848	5.45796e+06	389445493
-123.14	49.2745	-1.21	489843	5.45798e+06	389445493
-123.14	49.2747	-0.9	489831	5.458e+06	389445493
-123.14	49.2749	0.69	489827	5.45803e+06	389445493
-123.146	49.2726	7.4	489416	5.45777e+06	389445493
-123.145	49.2727	10.8	489432	5.45778e+06	389445493
-123.145	49.2728	12.3	489447	5.45779e+06	389445493
-123.145	49.2729	13.5	489455	5.4578e+06	389445493
-123.145	49.2729	12.8	489460	5.45781e+06	389445493
-123.145	49.2731	13.39	489479	5.45783e+06	389445493
-123.144	49.2732	11.89	489504	5.45784e+06	389445493
-123.144	49.2733	11.19	489527	5.45785e+06	389445493
-123.144	49.2734	12.5	489555	5.45786e+06	389445493
-123.143	49.2735	12.69	489574	5.45787e+06	389445493
-123.143	49.2736	13.5	489592	5.45788e+06	389445493
-123.143	49.2737	14.39	489612	5.45789e+06	389445493
-123.143	49.2739	18.89	489634	5.45792e+06	389445493
-123.142	49.2741	18.29	489658	5.45793e+06	389445493
-123.142	49.2741	18.6	489671	5.45793e+06	389445493
-123.142	49.2741	21.39	489694	5.45793e+06	389445493
-123.141	49.2741	20.89	489712	5.45794e+06	389445493
-123.141	49.2743	24.7	489741	5.45795e+06	389445493
-123.141	49.2743	25.29	489763	5.45796e+06	389445493
-123.14	49.2745	25.5	489787	5.45798e+06	389445493
-123.14	49.2746	22.6	489806	5.45799e+06	389445493
-123.14	49.2746	22.6	489828	5.458e+06	389445493
-123.14	49.2747	21.2	489846	5.458e+06	389445493
-123.139	49.2748	21.79	489862	5.45801e+06	389445493
-123.139	49.2749	20.89	489883	5.45802e+06	389445493
-123.139	49.2749	16.7	489904	5.45803e+06	389445493
-123.139	49.275	18.29	489917	5.45803e+06	389445493
-123.138	49.2751	23.7	489940	5.45805e+06	389445493
-123.138	49.2752	23.1	489958	5.45806e+06	389445493
-123.138	49.2752	22.6	489971	5.45806e+06	389445493
-123.138	49.2754	29.6	489995	5.45808e+06	389445493
-123.137	49.2754	26.1	490013	5.45809e+06	389445493
-123.137	49.2755	26.79	490030	5.45809e+06	389445493
-123.137	49.2755	26.89	490048	5.45809e+06	389445493
-123.137	49.2756	27.5	490064	5.4581e+06	389445493
-123.136	49.2757	26.89	490078	5.45811e+06	389445493
-123.136	49.2758	27.29	490084	5.45812e+06	389445493
-123.136	49.2758	32.4	490097	5.45813e+06	389445493
-123.136	49.2759	32.09	490120	5.45814e+06	389445493
-123.136	49.2761	32.59	490141	5.45815e+06	389445493
-123.135	49.2761	29.79	490157	5.45816e+06	389445493
-123.135	49.2762	30.7	490169	5.45817e+06	389445493
-123.135	49.2762	32.2	490176	5.45817e+06	389445493
-123.135	49.2763	35.5	490200	5.45818e+06	389445493
-123.134	49.2764	33.2	490222	5.45819e+06	389445493
-123.134	49.2765	27.7	490248	5.4582e+06	389445493
-123.134	49.2766	29.2	490264	5.45821e+06	389445493
-123.134	49.2767	29.39	490284	5.45822e+06	389445493
-123.133	49.2768	30.39	490299	5.45823e+06	389445493
-123.133	49.2769	31.6	490313	5.45824e+06	389445493
-123.133	49.2769	31.6	490313	5.45824e+06	389445493
-123.133	49.2769	31.6	490313	5.45824e+06	389445493
-123.134	49.2766	23.5	490254	5.45822e+06	389445493
-123.134	49.2766	22.7	490237	5.45821e+06	389445493
-123.134	49.2766	22.79	490232	5.45821e+06	389445493
-123.134	49.2766	22.79	490232	5.45821e+06	389445493
-123.134	49.2766	22.79	490232	5.45821e+06	389445493
-123.134	49.2763	25.2	490258	5.45818e+06	389445493
-123.134	49.276	22.2	490278	5.45815e+06	389445493
-123.139	49.2741	-2.9	489853	5.45793e+06	402485436
-123.14	49.2743	-1.9	489850	5.45796e+06	402485436
-123.14	49.2745	-2.8	489846	5.45798e+06	402485436
-123.14	49.2746	-7.3	489837	5.45799e+06	402485436
-123.14	49.2749	-11.11	489825	5.45803e+06	402485436
-123.145	49.2727	-0.4	489430	5.45778e+06	402485436
-123.145	49.2729	3.3	489443	5.4578e+06	402485436
-123.145	49.273	3.1	489454	5.45781e+06	402485436
-123.145	49.2731	2.89	489465	5.45782e+06	402485436
-123.144	49.2732	1.1	489495	5.45784e+06	402485436
-123.144	49.2733	1.1	489513	5.45784e+06	402485436
-123.144	49.2733	4.1	489531	5.45785e+06	402485436
-123.144	49.2734	7.8	489557	5.45786e+06	402485436
-123.143	49.2735	7.3	489571	5.45787e+06	402485436
-123.143	49.2736	8	489587	5.45788e+06	402485436
-123.143	49.2737	7.19	489612	5.45789e+06	402485436
-123.143	49.2737	7.69	489626	5.45789e+06	402485436
-123.142	49.2738	10.3	489642	5.4579e+06	402485436
-123.142	49.2739	9.5	489662	5.45791e+06	402485436
-123.142	49.2739	10	489670	5.45792e+06	402485436
-123.142	49.274	10.8	489690	5.45793e+06	402485436
-123.142	49.2741	9.39	489705	5.45793e+06	402485436
-123.141	49.2742	10.19	489722	5.45794e+06	402485436
-123.141	49.2743	14.1	489743	5.45795e+06	402485436
-123.141	49.2743	15.39	489762	5.45796e+06	402485436
-123.141	49.2744	16.1	489777	5.45797e+06	402485436
-123.14	49.2745	16.29	489791	5.45798e+06	402485436
-123.14	49.2746	13.69	489814	5.45799e+06	402485436
-123.14	49.2747	12.89	489832	5.458e+06	402485436
-123.139	49.2748	17.7	489856	5.45801e+06	402485436
-123.139	49.2748	19.39	489876	5.45802e+06	402485436
-123.139	49.2749	20.29	489885	5.45802e+06	402485436
-123.139	49.275	21.29	489902	5.45803e+06	402485436
-123.139	49.2751	20.79	489924	5.45804e+06	402485436
-123.138	49.2751	22	489931	5.45805e+06	402485436
-123.138	49.2752	23.1	489951	5.45806e+06	402485436
-123.138	49.2753	25.89	489974	5.45807e+06	402485436
-123.138	49.2754	28.79	489989	5.45808e+06	402485436
-123.137	49.2754	28.6	490007	5.45808e+06	402485436
-123.137	49.2755	28.7	490031	5.45809e+06	402485436
-123.137	49.2756	30.5	490050	5.45811e+06	402485436
-123.136	49.2757	25.5	490074	5.45811e+06	402485436
-123.136	49.2757	25.39	490100	5.45812e+06	402485436
-123.136	49.2758	27.79	490119	5.45813e+06	402485436
-123.136	49.276	31.89	490140	5.45814e+06	402485436
-123.135	49.276	33.2	490157	5.45815e+06	402485436
-123.135	49.2762	34	490180	5.45817e+06	402485436
-123.135	49.2763	33.5	490194	5.45818e+06	402485436
-123.135	49.2763	32.9	490211	5.45818e+06	402485436
-123.134	49.2764	29.7	490244	5.4582e+06	402485436
-123.134	49.2765	31.79	490269	5.45821e+06	402485436
-123.134	49.2766	31.39	490280	5.45821e+06	402485436
-123.133	49.2767	31.7	490294	5.45822e+06	402485436
-123.133	49.2767	30.1	490308	5.45823e+06	402485436
-123.133	49.2768	27.1	490320	5.45824e+06	402485436
-123.133	49.2768	27.1	490320	5.45824e+06	402485436
-123.133	49.2768	27.1	490320	5.45824e+06	402485436
-123.134	49.2767	21.39	490289	5.45823e+06	402485436
-123.134	49.2766	22	490265	5.45821e+06	402485436
-123.134	49.2766	21.2	490246	5.45821e+06	402485436
-123.134	49.2765	19.89	490231	5.4582e+06	402485436
-123.134	49.2765	21.1	490229	5.4582e+06	402485436
-123.134	49.2765	21.1	490229	5.4582e+06	402485436
-123.134	49.2765	21.1	490229	5.4582e+06	402485436
-123.134	49.2761	0.19	490251	5.45816e+06	402485436
-123.134	49.276	5.3	490263	5.45815e+06	402485436
-123.139	49.2742	-2.9	489854	5.45795e+06	399196774
-123.14	49.2745	2.8	489842	5.45798e+06	399196774
-123.14	49.2746	3.8	489837	5.45799e+06	399196774
-123.14	49.2746	3	489833	5.458e+06	399196774
-123.14	49.2748	8.6	489828	5.45802e+06	399196774
-123.145	49.2726	1.69	489421	5.45778e+06	399196774
-123.145	49.2728	3.89	489438	5.45779e+06	399196774
-123.145	49.273	5.3	489451	5.45781e+06	399196774
-123.145	49.2731	6.69	489472	5.45783e+06	399196774
-123.145	49.2732	6.89	489482	5.45783e+06	399196774
-123.144	49.2732	6.39	489507	5.45784e+06	399196774
-123.144	49.2733	7.4	489517	5.45785e+06	399196774
-123.144	49.2733	6.69	489527	5.45785e+06	399196774
-123.144	49.2734	10.3	489551	5.45786e+06	399196774
-123.144	49.2734	8.8	489560	5.45786e+06	399196774
-123.143	49.2735	8.8	489568	5.45787e+06	399196774
-123.143	49.2736	10.1	489591	5.45788e+06	399196774
-123.143	49.2736	12.69	489599	5.45789e+06	399196774
-123.143	49.2737	12.5	489609	5.45789e+06	399196774
-123.143	49.2738	13	489626	5.4579e+06	399196774
-123.142	49.2738	13.5	489640	5.45791e+06	399196774
-123.142	49.2739	12.19	489658	5.45792e+06	399196774
-123.142	49.2741	20.1	489683	5.45794e+06	399196774
-123.142	49.2742	21.6	489700	5.45794e+06	399196774
-123.141	49.2743	19.7	489724	5.45796e+06	399196774
-123.141	49.2744	21.29	489749	5.45797e+06	399196774
-123.141	49.2744	20	489768	5.45797e+06	399196774
-123.141	49.2745	17.5	489776	5.45798e+06	399196774
-123.14	49.2745	16.39	489802	5.45799e+06	399196774
-123.14	49.2746	13.39	489820	5.45799e+06	399196774
-123.14	49.2747	14.69	489837	5.458e+06	399196774
-123.139	49.2748	16.39	489859	5.45801e+06	399196774
-123.139	49.2748	16.1	489871	5.45802e+06	399196774
-123.139	49.2749	18.2	489891	5.45803e+06	399196774
-123.139	49.275	18.89	489904	5.45804e+06	399196774
-123.138	49.2751	20	489930	5.45805e+06	399196774
-123.138	49.2752	20.6	489944	5.45806e+06	399196774
-123.138	49.2753	22	489967	5.45806e+06	399196774
-123.138	49.2753	21.6	489981	5.45807e+06	399196774
-123.138	49.2753	20	489989	5.45807e+06	399196774
-123.137	49.2754	18.7	490006	5.45808e+06	399196774
-123.137	49.2755	20.29	490033	5.45809e+06	399196774
-123.137	49.2754	23.29	490049	5.45808e+06	399196774
-123.136	49.2755	24.2	490072	5.45809e+06	399196774
-123.136	49.2757	24.7	490089	5.45811e+06	399196774
-123.136	49.2758	24.79	490109	5.45812e+06	399196774
-123.136	49.2759	23.7	490124	5.45813e+06	399196774
-123.136	49.276	22.39	490138	5.45815e+06	399196774
-123.135	49.2761	25	490159	5.45816e+06	399196774
-123.135	49.2762	25.5	490167	5.45817e+06	399196774
-123.135	49.2763	24.7	490188	5.45818e+06	399196774
-123.135	49.2763	24.6	490197	5.45818e+06	399196774
-123.134	49.2764	21	490218	5.45819e+06	399196774
-123.134	49.2765	22.7	490241	5.4582e+06	399196774
-123.134	49.2765	21	490260	5.45821e+06	399196774
-123.134	49.2767	20.6	490278	5.45822e+06	399196774
-123.133	49.2768	18.2	490292	5.45823e+06	399196774
-123.133	49.2769	15.5	490315	5.45824e+06	399196774
-123.133	49.2769	15.5	490315	5.45824e+06	399196774
-123.133	49.2769	15.5	490315	5.45824e+06	399196774
-123.133	49.2767	15.3	490293	5.45823e+06	399196774
-123.134	49.2766	13.69	490261	5.45821e+06	399196774
-123.134	49.2765	15.19	490241	5.4582e+06	399196774
-123.134	49.2764	16.39	490242	5.45819e+06	399196774
-123.134	49.2762	15.1	490247	5.45817e+06	399196774
-123.134	49.2761	14.69	490267	5.45816e+06	399196774
-123.134	49.276	16.7	490286	5.45815e+06	399196774
-123.14	49.2741	-1.61	489852	5.45794e+06	394724762
-123.14	49.2744	-1.8	489846	5.45797e+06	394724762
-123.14	49.2746	-1.4	489839	5.45799e+06	394724762
-123.14	49.2748	-4.21	489831	5.45801e+06	394724762
-123.145	49.2727	1.5	489428	5.45778e+06	394724762
-123.145	49.2729	2.8	489440	5.4578e+06	394724762
-123.145	49.273	3.69	489455	5.45782e+06	394724762
-123.145	49.2732	3	489479	5.45784e+06	394724762
-123.144	49.2732	3.69	489489	5.45784e+06	394724762
-123.144	49.2733	5.1	489507	5.45785e+06	394724762
-123.144	49.2734	6.89	489531	5.45786e+06	394724762
-123.144	49.2734	3.69	489548	5.45786e+06	394724762
-123.143	49.2735	6.3	489570	5.45787e+06	394724762
-123.143	49.2736	10.89	489590	5.45788e+06	394724762
-123.143	49.2737	5.8	489610	5.45789e+06	394724762
-123.143	49.2738	5.89	489629	5.4579e+06	394724762
-123.142	49.2739	7.4	489650	5.45791e+06	394724762
-123.142	49.274	8.5	489673	5.45792e+06	394724762
-123.142	49.274	7.8	489694	5.45793e+06	394724762
-123.141	49.2742	11.19	489715	5.45794e+06	394724762
-123.141	49.2742	11.8	489725	5.45795e+06	394724762
-123.141	49.2742	14	489736	5.45795e+06	394724762
-123.141	49.2743	15.6	489749	5.45796e+06	394724762
-123.141	49.2743	17.2	489758	5.45796e+06	394724762
-123.141	49.2744	17.39	489770	5.45797e+06	394724762
-123.14	49.2744	13.89	489786	5.45798e+06	394724762
-123.14	49.2745	14.6	489804	5.45798e+06	394724762
-123.14	49.2747	13.8	489825	5.458e+06	394724762
-123.14	49.2748	17.1	489846	5.45801e+06	394724762
-123.139	49.2749	11	489869	5.45802e+06	394724762
-123.139	49.2749	12.19	489887	5.45803e+06	394724762
-123.139	49.275	12.3	489906	5.45804e+06	394724762
-123.138	49.2751	11.39	489929	5.45805e+06	394724762
-123.138	49.2752	13	489946	5.45806e+06	394724762
-123.138	49.2752	14.69	489968	5.45806e+06	394724762
-123.138	49.2754	14.5	489992	5.45808e+06	394724762
-123.137	49.2754	14.19	490006	5.45808e+06	394724762
-123.137	49.2755	15.19	490018	5.45809e+06	394724762
-123.137	49.2756	17	490042	5.4581e+06	394724762
-123.137	49.2756	20.89	490064	5.45811e+06	394724762
-123.136	49.2757	22	490081	5.45811e+06	394724762
-123.136	49.2758	20.89	490098	5.45813e+06	394724762
-123.136	49.276	17.7	490119	5.45814e+06	394724762
-123.136	49.276	22.1	490137	5.45815e+06	394724762
-123.135	49.2761	23.89	490150	5.45815e+06	394724762
-123.135	49.2762	24.29	490171	5.45816e+06	394724762
-123.135	49.2762	25.39	490190	5.45817e+06	394724762
-123.135	49.2763	25.79	490211	5.45818e+06	394724762
-123.134	49.2764	24	490234	5.45819e+06	394724762
-123.134	49.2765	27.89	490256	5.45821e+06	394724762
-123.134	49.2766	29.5	490272	5.45822e+06	394724762
-123.133	49.2767	27.6	490293	5.45823e+06	394724762
-123.133	49.2768	28.79	490312	5.45824e+06	394724762
-123.133	49.2768	28.79	490312	5.45824e+06	394724762
-123.133	49.2768	28.79	490312	5.45824e+06	394724762
-123.133	49.2768	28.79	490312	5.45824e+06	394724762
-123.134	49.2768	31.89	490261	5.45823e+06	394724762
-123.134	49.2765	22.7	490250	5.4582e+06	394724762
-123.134	49.2764	15.6	490250	5.45819e+06	394724762
-123.134	49.2762	20.5	490260	5.45817e+06	394724762
-123.134	49.2761	20.7	490265	5.45816e+06	394724762
-123.14	49.2742	2.89	489852	5.45795e+06	391227233
-123.14	49.2744	1.19	489847	5.45797e+06	391227233
-123.14	49.2745	0.19	489844	5.45798e+06	391227233
-123.14	49.2747	1.1	489835	5.45801e+06	391227233
-123.14	49.2749	-2.8	489827	5.45803e+06	391227233
-123.145	49.2726	2.69	489424	5.45777e+06	391227233
-123.145	49.2728	4.69	489441	5.45779e+06	391227233
-123.145	49.2729	7	489454	5.45781e+06	391227233
-123.145	49.2731	8.39	489476	5.45782e+06	391227233
-123.144	49.2733	17.1	489508	5.45785e+06	391227233
-123.144	49.2733	19.39	489523	5.45785e+06	391227233
-123.144	49.2734	19.6	489547	5.45786e+06	391227233
-123.143	49.2735	20.6	489570	5.45787e+06	391227233
-123.143	49.2735	26.1	489585	5.45787e+06	391227233
-123.143	49.2736	22.6	489610	5.45789e+06	391227233
-123.143	49.2738	25.79	489633	5.4579e+06	391227233
-123.142	49.2739	28.7	489652	5.45791e+06	391227233
-123.142	49.274	27.7	489674	5.45792e+06	391227233
-123.142	49.2741	26.89	489700	5.45794e+06	391227233
-123.141	49.2742	28	489716	5.45794e+06	391227233
-123.141	49.2742	30.29	489733	5.45795e+06	391227233
-123.141	49.2743	34.29	489742	5.45796e+06	391227233
-123.141	49.2744	34.7	489758	5.45797e+06	391227233
-123.141	49.2745	37	489776	5.45798e+06	391227233
-123.14	49.2745	34.4	489791	5.45798e+06	391227233
-123.14	49.2746	33.9	489809	5.45799e+06	391227233
-123.14	49.2746	34	489820	5.45799e+06	391227233
-123.14	49.2748	33.2	489848	5.45801e+06	391227233
-123.139	49.2749	36.79	489871	5.45802e+06	391227233
-123.139	49.2749	36.29	489880	5.45803e+06	391227233
-123.139	49.275	34.09	489888	5.45803e+06	391227233
-123.139	49.275	33.7	489915	5.45804e+06	391227233
-123.138	49.2751	31.7	489932	5.45805e+06	391227233
-123.138	49.2752	29.6	489955	5.45806e+06	391227233
-123.138	49.2753	29.29	489973	5.45807e+06	391227233
-123.138	49.2754	32.9	489992	5.45807e+06	391227233
-123.137	49.2754	32.59	490012	5.45808e+06	391227233
-123.137	49.2755	26	490027	5.45809e+06	391227233
-123.137	49.2755	24.6	490047	5.45809e+06	391227233
-123.137	49.2756	22.2	490060	5.4581e+06	391227233
-123.136	49.2758	23.1	490081	5.45812e+06	391227233
-123.136	49.2759	24	490105	5.45813e+06	391227233
-123.136	49.276	24.1	490127	5.45814e+06	391227233
-123.136	49.276	24.89	490136	5.45815e+06	391227233
-123.135	49.276	25.2	490144	5.45815e+06	391227233
-123.135	49.2761	23.89	490165	5.45816e+06	391227233
-123.135	49.2762	24.6	490189	5.45817e+06	391227233
-123.135	49.2763	30	490211	5.45819e+06	391227233
-123.134	49.2765	30.2	490239	5.4582e+06	391227233
-123.134	49.2766	32.79	490261	5.45821e+06	391227233
-123.134	49.2767	38.2	490274	5.45822e+06	391227233
-123.133	49.2768	35.7	490296	5.45824e+06	391227233
-123.133	49.2768	29.89	490307	5.45824e+06	391227233
-123.133	49.2769	30.1	490311	5.45824e+06	391227233
-123.133	49.2769	30.1	490311	5.45824e+06	391227233
-123.133	49.2769	30.1	490311	5.45824e+06	391227233
-123.134	49.2767	23.39	490272	5.45823e+06	391227233
-123.134	49.2767	22	490252	5.45822e+06	391227233
-123.134	49.2766	24.39	490236	5.45821e+06	391227233
-123.134	49.2764	23.5	490246	5.45819e+06	391227233
-123.134	49.2762	27.5	490273	5.45816e+06	391227233
-123.14	49.274	0.69	489808	5.45792e+06	540299033
-123.14	49.2743	-10.21	489848	5.45795e+06	540299033
-123.14	49.2745	-9.71	489841	5.45798e+06	540299033
-123.14	49.2746	-12.5	489827	5.458e+06	540299033
-123.14	49.2749	-16	489818	5.45803e+06	540299033
-123.146	49.2726	6.1	489411	5.45777e+06	540299033
-123.145	49.2727	4.8	489424	5.45778e+06	540299033
-123.145	49.2728	6.8	489436	5.45779e+06	540299033
-123.145	49.2729	8.1	489447	5.45781e+06	540299033
-123.145	49.273	8.6	489451	5.45781e+06	540299033
-123.145	49.2731	10.69	489461	5.45782e+06	540299033
-123.145	49.2732	11.69	489484	5.45783e+06	540299033
-123.144	49.2732	11.39	489495	5.45784e+06	540299033
-123.144	49.2732	10.89	489507	5.45784e+06	540299033
-123.144	49.2733	7.59	489532	5.45785e+06	540299033
-123.144	49.2734	6.69	489553	5.45786e+06	540299033
-123.143	49.2735	8.19	489568	5.45786e+06	540299033
-123.143	49.2736	6.89	489593	5.45788e+06	540299033
-123.143	49.2737	8.5	489611	5.45789e+06	540299033
-123.143	49.2738	10.3	489630	5.4579e+06	540299033
-123.142	49.2739	14.8	489651	5.45792e+06	540299033
-123.142	49.274	13.69	489673	5.45793e+06	540299033
-123.142	49.2741	15	489701	5.45794e+06	540299033
-123.141	49.2742	14.69	489726	5.45794e+06	540299033
-123.141	49.2743	15.39	489748	5.45795e+06	540299033
-123.141	49.2744	19.6	489771	5.45797e+06	540299033
-123.141	49.2744	18.79	489779	5.45797e+06	540299033
-123.14	49.2745	19.7	489790	5.45798e+06	540299033
-123.14	49.2745	18.6	489806	5.45798e+06	540299033
-123.14	49.2746	18.7	489819	5.45799e+06	540299033
-123.14	49.2746	20.39	489830	5.458e+06	540299033
-123.14	49.2747	20.1	489844	5.458e+06	540299033
-123.139	49.2748	21.39	489864	5.45801e+06	540299033
-123.139	49.2749	23.89	489886	5.45802e+06	540299033
-123.139	49.2749	22.39	489902	5.45803e+06	540299033
-123.139	49.275	22.79	489917	5.45804e+06	540299033
-123.138	49.2751	23.39	489929	5.45804e+06	540299033
-123.138	49.2752	23.6	489952	5.45806e+06	540299033
-123.138	49.2752	22.7	489966	5.45806e+06	540299033
-123.138	49.2753	22.29	489988	5.45807e+06	540299033
-123.137	49.2754	22.6	490011	5.45808e+06	540299033
-123.137	49.2754	21.79	490019	5.45808e+06	540299033
-123.137	49.2755	20.6	490041	5.4581e+06	540299033
-123.137	49.2757	23.7	490066	5.45811e+06	540299033
-123.136	49.2758	23.79	490090	5.45812e+06	540299033
-123.136	49.2759	27.2	490116	5.45814e+06	540299033
-123.136	49.276	26.79	490135	5.45815e+06	540299033
-123.135	49.2761	25	490157	5.45816e+06	540299033
-123.135	49.2762	23.2	490181	5.45817e+06	540299033
-123.135	49.2763	24.6	490198	5.45818e+06	540299033
-123.134	49.2764	26.7	490221	5.45819e+06	540299033
-123.134	49.2765	26	490244	5.4582e+06	540299033
-123.134	49.2766	27.39	490260	5.45821e+06	540299033
-123.134	49.2767	27.29	490281	5.45822e+06	540299033
-123.133	49.2768	25.1	490304	5.45824e+06	540299033
-123.133	49.2768	23.2	490313	5.45824e+06	540299033
-123.133	49.2769	23.29	490313	5.45824e+06	540299033
-123.134	49.2768	24.1	490288	5.45824e+06	540299033
-123.134	49.2768	23.1	490268	5.45823e+06	540299033
-123.134	49.2766	19.1	490247	5.45822e+06	540299033
-123.134	49.276	7	490266	5.45814e+06	540299033
-123.14	49.2742	-7.11	489848	5.45795e+06	535456513
-123.14	49.2744	-7.61	489842	5.45796e+06	535456513
-123.14	49.2746	-8.71	489833	5.45799e+06	535456513
-123.14	49.2748	-7.71	489824	5.45802e+06	535456513
-123.146	49.2726	7.5	489408	5.45777e+06	535456513
-123.145	49.2727	6.69	489429	5.45778e+06	535456513
-123.145	49.2728	7	489438	5.4578e+06	535456513
-123.145	49.273	7.5	489455	5.45781e+06	535456513
-123.145	49.2731	7.8	489480	5.45783e+06	535456513
-123.144	49.2732	5.8	489500	5.45784e+06	535456513
-123.144	49.2733	6.8	489520	5.45784e+06	535456513
-123.144	49.2734	6	489542	5.45786e+06	535456513
-123.144	49.2734	6.1	489551	5.45786e+06	535456513
-123.143	49.2735	9.6	489570	5.45787e+06	535456513
-123.143	49.2736	9.5	489593	5.45789e+06	535456513
-123.143	49.2737	10.19	489603	5.45789e+06	535456513
-123.143	49.2737	10	489613	5.45789e+06	535456513
-123.143	49.2738	13.1	489634	5.4579e+06	535456513
-123.142	49.2738	12.19	489644	5.4579e+06	535456513
-123.142	49.2739	11.69	489653	5.45791e+06	535456513
-123.142	49.2739	10.8	489661	5.45791e+06	535456513
-123.142	49.274	9.5	489679	5.45792e+06	535456513
-123.142	49.274	10.69	489686	5.45793e+06	535456513
-123.142	49.2741	9.6	489705	5.45794e+06	535456513
-123.141	49.2742	10	489732	5.45795e+06	535456513
-123.141	49.2743	14.5	489755	5.45796e+06	535456513
-123.141	49.2744	15	489766	5.45797e+06	535456513
-123.141	49.2744	15.69	489775	5.45797e+06	535456513
-123.14	49.2745	15.69	489799	5.45798e+06	535456513
-123.14	49.2746	13.39	489816	5.45799e+06	535456513
-123.14	49.2746	14.19	489823	5.45799e+06	535456513
-123.14	49.2747	15.6	489846	5.45801e+06	535456513
-123.139	49.2748	18	489863	5.45802e+06	535456513
-123.139	49.2749	19.89	489872	5.45802e+06	535456513
-123.139	49.275	19.1	489892	5.45803e+06	535456513
-123.139	49.2751	18.39	489915	5.45804e+06	535456513
-123.138	49.2751	21.1	489936	5.45805e+06	535456513
-123.138	49.2752	23.2	489954	5.45806e+06	535456513
-123.138	49.2753	19.89	489977	5.45807e+06	535456513
-123.138	49.2754	18.1	489996	5.45808e+06	535456513
-123.137	49.2754	18.39	490019	5.45808e+06	535456513
-123.137	49.2755	19.7	490041	5.4581e+06	535456513
-123.137	49.2756	21.39	490050	5.4581e+06	535456513
-123.137	49.2757	22.5	490071	5.45812e+06	535456513
-123.136	49.2758	22.29	490083	5.45812e+06	535456513
-123.136	49.2758	24.7	490100	5.45813e+06	535456513
-123.136	49.2759	21.2	490126	5.45814e+06	535456513
-123.135	49.2761	21.2	490148	5.45815e+06	535456513
-123.135	49.2761	19.89	490166	5.45816e+06	535456513
-123.135	49.2762	23.1	490183	5.45817e+06	535456513
-123.135	49.2763	23.2	490192	5.45818e+06	535456513
-123.135	49.2763	21.7	490200	5.45818e+06	535456513
-123.135	49.2763	21.6	490208	5.45818e+06	535456513
-123.134	49.2764	20.39	490228	5.45819e+06	535456513
-123.134	49.2766	21.7	490261	5.45821e+06	535456513
-123.134	49.2767	19.5	490276	5.45822e+06	535456513
-123.133	49.2767	19.2	490300	5.45823e+06	535456513
-123.133	49.2769	18.1	490317	5.45824e+06	535456513
-123.133	49.2769	17.7	490317	5.45825e+06	535456513
-123.133	49.277	17.89	490319	5.45825e+06	535456513
-123.133	49.2769	10.6	490294	5.45824e+06	535456513
-123.134	49.2767	7.8	490271	5.45823e+06	535456513
-123.134	49.2766	12	490250	5.45822e+06	535456513
-123.134	49.2765	10.8	490239	5.4582e+06	535456513
-123.134	49.2763	13.69	490239	5.45818e+06	535456513
-123.134	49.2762	9.69	490256	5.45816e+06	535456513
-123.134	49.276	10.3	490272	5.45815e+06	535456513
-123.139	49.2742	-4.21	489854	5.45795e+06	532524767
-123.14	49.2744	-3.5	489848	5.45797e+06	532524767
-123.14	49.2746	-3.5	489842	5.45799e+06	532524767
-123.14	49.2747	-3.8	489836	5.458e+06	532524767
-123.14	49.2748	-4.11	489833	5.45802e+06	532524767
-123.145	49.2727	-0.5	489422	5.45778e+06	532524767
-123.145	49.2728	2.3	489437	5.45779e+06	532524767
-123.145	49.2729	2.19	489445	5.4578e+06	532524767
-123.145	49.2729	2.69	489451	5.45781e+06	532524767
-123.145	49.273	1.89	489462	5.45782e+06	532524767
-123.145	49.2731	0.19	489475	5.45783e+06	532524767
-123.144	49.2732	2.69	489489	5.45783e+06	532524767
-123.144	49.2733	7.8	489519	5.45785e+06	532524767
-123.144	49.2734	11.5	489539	5.45785e+06	532524767
-123.143	49.2734	11.19	489562	5.45786e+06	532524767
-123.143	49.2735	12.89	489583	5.45787e+06	532524767
-123.143	49.2736	11.19	489592	5.45788e+06	532524767
-123.143	49.2737	9.3	489613	5.45789e+06	532524767
-123.143	49.2738	9.5	489634	5.4579e+06	532524767
-123.142	49.2738	9.3	489645	5.45791e+06	532524767
-123.142	49.2739	10	489662	5.45792e+06	532524767
-123.142	49.274	9.3	489679	5.45793e+06	532524767
-123.142	49.2741	7.3	489703	5.45794e+06	532524767
-123.141	49.2742	9.19	489721	5.45795e+06	532524767
-123.141	49.2743	11.89	489748	5.45796e+06	532524767
-123.141	49.2743	10.6	489758	5.45796e+06	532524767
-123.141	49.2744	9.69	489773	5.45797e+06	532524767
-123.14	49.2744	6.39	489782	5.45797e+06	532524767
-123.14	49.2745	8.5	489794	5.45798e+06	532524767
-123.14	49.2745	9.89	489803	5.45798e+06	532524767
-123.14	49.2746	10.19	489821	5.45799e+06	532524767
-123.14	49.2747	14.6	489843	5.458e+06	532524767
-123.139	49.2748	15.8	489861	5.45801e+06	532524767
-123.139	49.2748	14	489882	5.45802e+06	532524767
-123.139	49.275	16.79	489906	5.45803e+06	532524767
-123.139	49.2751	19.79	489924	5.45804e+06	532524767
-123.138	49.2751	20.2	489933	5.45805e+06	532524767
-123.138	49.2752	20.6	489957	5.45806e+06	532524767
-123.138	49.2753	22.89	489977	5.45807e+06	532524767
-123.138	49.2754	22.1	489996	5.45808e+06	532524767
-123.137	49.2755	22.29	490017	5.45809e+06	532524767
-123.137	49.2756	22.89	490039	5.4581e+06	532524767
-123.137	49.2756	24.29	490054	5.45811e+06	532524767
-123.137	49.2757	27.29	490067	5.45811e+06	532524767
-123.136	49.2758	25.89	490077	5.45812e+06	532524767
-123.136	49.2758	24.6	490087	5.45813e+06	532524767
-123.136	49.2759	20.2	490116	5.45814e+06	532524767
-123.136	49.276	20.79	490138	5.45815e+06	532524767
-123.135	49.2761	19.89	490163	5.45816e+06	532524767
-123.135	49.2762	19.79	490186	5.45817e+06	532524767
-123.135	49.2763	21.39	490208	5.45818e+06	532524767
-123.134	49.2764	19.89	490225	5.45819e+06	532524767
-123.134	49.2765	20	490242	5.4582e+06	532524767
-123.134	49.2766	19.39	490264	5.45821e+06	532524767
-123.134	49.2767	17.2	490283	5.45822e+06	532524767
-123.133	49.2768	16.89	490307	5.45823e+06	532524767
-123.133	49.2769	17.29	490318	5.45825e+06	532524767
-123.133	49.2769	14.89	490309	5.45825e+06	532524767
-123.133	49.2768	14.8	490303	5.45824e+06	532524767
-123.133	49.2768	14.1	490298	5.45823e+06	532524767
-123.133	49.2768	14.3	490297	5.45823e+06	532524767
-123.134	49.2767	23.2	490280	5.45822e+06	532524767
-123.134	49.2764	22.1	490278	5.45819e+06	532524767
-123.134	49.2761	15.6	490287	5.45815e+06	532524767
-123.139	49.2741	-6.8	489857	5.45794e+06	530913405
-123.14	49.2744	-12	489847	5.45797e+06	530913405
-123.14	49.2746	-12	489839	5.45799e+06	530913405
-123.14	49.2748	-9.71	489831	5.45801e+06	530913405
-123.145	49.2727	2.39	489419	5.45778e+06	530913405
[truncated: 19,585 more rows]

## Sheet: efforts_ Cambie Bridge 
longitude	latitude	altitude	x	y	effortID
-123.115	49.2732	21.2864	491670	5.45783e+06	798247
-123.115	49.2729	22.2476	491668	5.4578e+06	798247
-123.115	49.2727	23.209	491667	5.45778e+06	798247
-123.115	49.2726	24.1703	491665	5.45776e+06	798247
-123.115	49.2723	26.0929	491664	5.45773e+06	798247
-123.115	49.2722	25.6123	491664	5.45772e+06	798247
-123.115	49.2719	25.6123	491662	5.45769e+06	798247
-123.115	49.2718	24.651	491661	5.45768e+06	798247
-123.115	49.2717	25.1317	491661	5.45767e+06	798247
-123.115	49.2715	24.651	491661	5.45764e+06	798247
-123.115	49.2713	25.1317	491660	5.45763e+06	798247
-123.115	49.271	24.1703	491659	5.45759e+06	798247
-123.115	49.2708	25.1317	491659	5.45757e+06	798247
-123.115	49.2707	23.209	491657	5.45755e+06	798247
-123.115	49.2704	24.1703	491657	5.45752e+06	798247
-123.115	49.2703	25.6123	491657	5.45751e+06	798247
-123.115	49.27	23.6896	491655	5.45747e+06	798247
-123.115	49.2698	23.6896	491654	5.45746e+06	798247
-123.115	49.2697	22.7283	491654	5.45744e+06	798247
-123.115	49.2694	22.2476	491655	5.45741e+06	798247
-123.115	49.2694	4.9	491643	5.45741e+06	185625963
-123.115	49.2697	3.6	491645	5.45744e+06	185625963
-123.115	49.2702	4.4	491647	5.4575e+06	185625963
-123.115	49.2706	6.3	491651	5.45754e+06	185625963
-123.115	49.2709	5.5	491651	5.45757e+06	185625963
-123.115	49.2712	5.6	491653	5.45761e+06	185625963
-123.115	49.2716	-0.2	491654	5.45766e+06	185625963
-123.115	49.272	-3.9	491658	5.4577e+06	185625963
-123.115	49.2727	-9.4	491660	5.45777e+06	185625963
-123.115	49.2731	-8.3	491662	5.45782e+06	185625963
-123.115	49.2694	26.1	491642	5.45741e+06	330406793
-123.115	49.2695	27	491641	5.45743e+06	330406793
-123.115	49.2696	26.8	491639	5.45744e+06	330406793
-123.115	49.2698	28	491632	5.45746e+06	330406793
-123.115	49.2699	28.4	491629	5.45746e+06	330406793
-123.115	49.27	28.3	491628	5.45748e+06	330406793
-123.115	49.2701	27.7	491631	5.45749e+06	330406793
-123.115	49.2704	22.4	491637	5.45752e+06	330406793
-123.115	49.2706	23.3	491641	5.45754e+06	330406793
-123.115	49.2707	24.1	491642	5.45755e+06	330406793
-123.115	49.2709	26.6	491644	5.45758e+06	330406793
-123.115	49.271	30.1	491644	5.45759e+06	330406793
-123.115	49.2712	31.6	491645	5.45761e+06	330406793
-123.115	49.2713	32	491647	5.45762e+06	330406793
-123.115	49.2715	29.5	491648	5.45765e+06	330406793
-123.115	49.2718	26.3	491646	5.45768e+06	330406793
-123.115	49.2718	26.3	491642	5.45768e+06	330406793
-123.115	49.2719	23	491641	5.45769e+06	330406793
-123.115	49.272	22.1	491643	5.4577e+06	330406793
-123.115	49.2723	20.8	491648	5.45773e+06	330406793
-123.115	49.2724	21.1	491649	5.45774e+06	330406793
-123.115	49.2726	23.1	491652	5.45776e+06	330406793
-123.115	49.2728	26.3	491653	5.45779e+06	330406793
-123.115	49.2729	28.1	491653	5.4578e+06	330406793
-123.115	49.2731	30.7	491648	5.45782e+06	330406793
-123.115	49.2732	30.7	491647	5.45783e+06	330406793
-123.115	49.2695	18.2	491644	5.45742e+06	330405276
-123.115	49.2697	17	491645	5.45745e+06	330405276
-123.115	49.2699	14.1	491647	5.45747e+06	330405276
-123.115	49.27	11.3	491647	5.45748e+06	330405276
-123.115	49.2703	9.89	491650	5.45751e+06	330405276
-123.115	49.2704	11.39	491650	5.45752e+06	330405276
-123.115	49.2706	12	491650	5.45755e+06	330405276
-123.115	49.2708	13.8	491652	5.45757e+06	330405276
-123.115	49.271	13.39	491653	5.45758e+06	330405276
-123.115	49.2711	11.5	491653	5.4576e+06	330405276
-123.115	49.2713	15.19	491653	5.45762e+06	330405276
-123.115	49.2714	17.79	491653	5.45764e+06	330405276
-123.115	49.2716	20.1	491652	5.45765e+06	330405276
-123.115	49.2717	16	491655	5.45767e+06	330405276
-123.115	49.272	15.1	491651	5.4577e+06	330405276
-123.115	49.2722	15.39	491653	5.45772e+06	330405276
-123.115	49.2723	13.6	491654	5.45774e+06	330405276
-123.115	49.2726	13.69	491658	5.45776e+06	330405276
-123.115	49.2728	12.69	491658	5.45779e+06	330405276
-123.115	49.2729	12.39	491660	5.4578e+06	330405276
-123.115	49.273	12.1	491661	5.45781e+06	330405276
-123.115	49.2732	12.39	491662	5.45783e+06	330405276
-123.115	49.2733	12	491662	5.45784e+06	330405276
-123.115	49.2698	20	491636	5.45746e+06	53394125
-123.115	49.2701	22	491634	5.45749e+06	53394125
-123.115	49.2705	21	491642	5.45754e+06	53394125
-123.115	49.2708	20	491647	5.45757e+06	53394125
-123.115	49.2711	18	491647	5.4576e+06	53394125
-123.115	49.2716	20	491644	5.45765e+06	53394125
-123.115	49.2719	22	491646	5.45768e+06	53394125
-123.115	49.2723	20	491640	5.45773e+06	53394125
-123.115	49.2726	22	491648	5.45777e+06	53394125
-123.115	49.273	25	491653	5.45782e+06	53394125
-123.115	49.2694	14	491636	5.45741e+06	185626199
-123.115	49.2699	11	491635	5.45746e+06	185626199
-123.115	49.2702	10	491641	5.4575e+06	185626199
-123.115	49.2708	2	491638	5.45756e+06	185626199
-123.115	49.2712	5	491637	5.45761e+06	185626199
-123.115	49.2716	6	491641	5.45765e+06	185626199
-123.115	49.272	13	491642	5.4577e+06	185626199
-123.115	49.2723	16	491649	5.45774e+06	185626199
-123.115	49.2728	15	491648	5.45778e+06	185626199
-123.115	49.2731	15	491653	5.45783e+06	185626199
-123.115	49.2696	28.0155	491647	5.45744e+06	1511364
-123.115	49.2698	27.0543	491648	5.45745e+06	1511364
-123.115	49.2701	26.5736	491649	5.45749e+06	1511364
-123.115	49.2702	24.1703	491651	5.4575e+06	1511364
-123.115	49.2705	25.1317	491652	5.45754e+06	1511364
-123.115	49.2707	26.0929	491652	5.45756e+06	1511364
-123.115	49.2711	26.5736	491651	5.4576e+06	1511364
-123.115	49.2712	29.9381	491649	5.45762e+06	1511364
-123.115	49.2715	30.8995	491648	5.45765e+06	1511364
-123.115	49.2716	30.8995	491648	5.45766e+06	1511364
-123.115	49.2719	32.8223	491648	5.45769e+06	1511364
-123.115	49.272	31.3801	491649	5.4577e+06	1511364
-123.115	49.2722	28.4962	491652	5.45772e+06	1511364
-123.115	49.2726	29.4575	491651	5.45776e+06	1511364
-123.115	49.2727	29.4575	491651	5.45777e+06	1511364
-123.115	49.2729	26.0929	491656	5.4578e+06	1511364
-123.115	49.273	23.6896	491660	5.45781e+06	1511364
-123.114	49.2732	38.1094	491675	5.45784e+06	1511364
-123.114	49.2731	35.2255	491671	5.45782e+06	1511364
-123.115	49.2728	30.4188	491667	5.45778e+06	1511364
-123.115	49.2726	28.4962	491664	5.45777e+06	1511364
-123.115	49.2723	27.0543	491662	5.45773e+06	1511364
-123.115	49.2722	25.6123	491661	5.45772e+06	1511364
-123.115	49.2719	24.1703	491659	5.45769e+06	1511364
-123.115	49.2717	22.7283	491658	5.45767e+06	1511364
-123.115	49.2714	24.1703	491657	5.45763e+06	1511364
-123.115	49.2712	24.651	491656	5.45761e+06	1511364
-123.115	49.271	23.6896	491656	5.45758e+06	1511364
-123.115	49.2708	23.6896	491656	5.45757e+06	1511364
-123.115	49.2705	25.6123	491654	5.45753e+06	1511364
-123.115	49.2703	25.1317	491654	5.45751e+06	1511364
-123.115	49.2702	25.1317	491654	5.4575e+06	1511364
-123.115	49.27	23.6896	491652	5.45747e+06	1511364
-123.115	49.2698	22.7283	491653	5.45746e+06	1511364
-123.115	49.2695	21.2864	491653	5.45743e+06	1511364
-123.115	49.2694	22.2476	491653	5.45741e+06	1511364
-123.115	49.2698	0.25	491650	5.45745e+06	13754579
-123.115	49.2702	1	491651	5.4575e+06	13754579
-123.115	49.2708	3	491653	5.45757e+06	13754579
-123.115	49.2713	3.75	491654	5.45762e+06	13754579
-123.115	49.2718	4.25	491656	5.45768e+06	13754579
-123.115	49.2723	3.25	491657	5.45774e+06	13754579
-123.115	49.2726	1.75	491657	5.45777e+06	13754579
-123.115	49.2731	0.25	491657	5.45783e+06	13754579
-123.114	49.2733	28	491672	5.45784e+06	78224747
-123.115	49.2731	30.5	491669	5.45782e+06	78224747
-123.115	49.2729	34.5	491666	5.4578e+06	78224747
-123.115	49.2728	35	491666	5.45779e+06	78224747
-123.115	49.2726	34	491665	5.45776e+06	78224747
-123.115	49.2723	29.75	491663	5.45774e+06	78224747
-123.115	49.2721	26.5	491662	5.45771e+06	78224747
-123.115	49.2719	25.25	491661	5.45769e+06	78224747
-123.115	49.2717	23	491660	5.45767e+06	78224747
-123.115	49.2716	22	491659	5.45766e+06	78224747
-123.115	49.2714	21.25	491660	5.45763e+06	78224747
-123.115	49.2712	21.75	491660	5.45761e+06	78224747
-123.115	49.271	21	491659	5.45759e+06	78224747
-123.115	49.2708	19.5	491657	5.45756e+06	78224747
-123.115	49.2706	19	491656	5.45754e+06	78224747
-123.115	49.2704	19	491656	5.45753e+06	78224747
-123.115	49.2702	19	491656	5.45751e+06	78224747
-123.115	49.27	18.25	491656	5.45747e+06	78224747
-123.115	49.2698	18	491656	5.45745e+06	78224747
-123.115	49.2696	17	491657	5.45743e+06	78224747
-123.116	49.2694	16	491596	5.45742e+06	78224747
-123.115	49.2697	13	491599	5.45744e+06	78224747
-123.115	49.2699	9.75	491601	5.45746e+06	78224747
-123.115	49.2701	8.5	491606	5.45749e+06	78224747
-123.115	49.2702	8.75	491610	5.4575e+06	78224747
-123.115	49.2704	5.75	491609	5.45752e+06	78224747
-123.115	49.2706	4.5	491623	5.45754e+06	78224747
-123.115	49.2707	7	491608	5.45755e+06	78224747
-123.115	49.2707	1.5	491619	5.45756e+06	90023830
-123.115	49.2705	2	491618	5.45754e+06	90023830
-123.115	49.2704	2	491602	5.45752e+06	90023830
-123.115	49.2695	13.5	491650	5.45742e+06	90023830
-123.115	49.2698	13	491650	5.45746e+06	90023830
-123.115	49.2701	12	491651	5.45748e+06	90023830
-123.115	49.2704	11.5	491652	5.45752e+06	90023830
-123.115	49.2706	11	491654	5.45755e+06	90023830
-123.115	49.2709	11	491656	5.45758e+06	90023830
-123.115	49.2712	11	491657	5.45761e+06	90023830
-123.115	49.2715	11	491659	5.45764e+06	90023830
-123.115	49.2717	11.5	491661	5.45766e+06	90023830
-123.115	49.272	11.25	491661	5.4577e+06	90023830
-123.115	49.2722	11	491661	5.45772e+06	90023830
-123.115	49.2724	12.25	491659	5.45775e+06	90023830
-123.115	49.2727	13	491664	5.45778e+06	90023830
-123.115	49.273	13	491666	5.45781e+06	90023830
-123.115	49.2733	15	491636	5.45784e+06	90023830
-123.115	49.2731	16.25	491617	5.45782e+06	90023830
-123.114	49.2732	-2.75	491703	5.45783e+06	83388966
-123.114	49.2732	12	491673	5.45784e+06	83388966
-123.115	49.2729	9.5	491667	5.4578e+06	83388966
-123.115	49.2727	11.5	491662	5.45778e+06	83388966
-123.115	49.2725	11	491662	5.45775e+06	83388966
-123.115	49.2723	11	491662	5.45773e+06	83388966
-123.115	49.272	11	491662	5.4577e+06	83388966
-123.115	49.2717	9.75	491661	5.45767e+06	83388966
-123.115	49.2715	8.5	491659	5.45764e+06	83388966
-123.115	49.2712	7.75	491657	5.45761e+06	83388966
-123.115	49.271	7	491657	5.45759e+06	83388966
-123.115	49.2708	7.75	491657	5.45756e+06	83388966
-123.115	49.2705	6	491656	5.45753e+06	83388966
-123.115	49.2703	5	491655	5.45751e+06	83388966
-123.115	49.27	4.25	491655	5.45748e+06	83388966
-123.115	49.2698	3.75	491656	5.45746e+06	83388966
-123.115	49.2696	5	491657	5.45743e+06	83388966
-123.115	49.2695	8.25	491605	5.45743e+06	83388966
-123.115	49.2697	8	491608	5.45745e+06	83388966
-123.115	49.2699	8	491608	5.45747e+06	83388966
-123.115	49.2702	8	491611	5.4575e+06	83388966
-123.115	49.2704	8	491622	5.45752e+06	83388966
-123.115	49.2705	8	491621	5.45754e+06	83388966
-123.115	49.2706	15.25	491613	5.45754e+06	83388966
-123.115	49.2732	24.25	491664	5.45783e+06	80562152
-123.115	49.273	25	491661	5.45781e+06	80562152
-123.115	49.2727	25	491660	5.45778e+06	80562152
-123.115	49.2725	23.5	491659	5.45776e+06	80562152
-123.115	49.2723	22.25	491658	5.45773e+06	80562152
-123.115	49.2721	21.5	491658	5.45771e+06	80562152
-123.115	49.2719	21	491657	5.45768e+06	80562152
-123.115	49.2717	20	491656	5.45766e+06	80562152
-123.115	49.2715	19	491656	5.45764e+06	80562152
-123.115	49.2712	18.75	491654	5.45761e+06	80562152
-123.115	49.271	19	491652	5.45759e+06	80562152
-123.115	49.2708	18.75	491653	5.45757e+06	80562152
-123.115	49.2706	17	491653	5.45754e+06	80562152
-123.115	49.2703	16.75	491652	5.45752e+06	80562152
-123.115	49.2701	16	491652	5.45749e+06	80562152
-123.115	49.2699	16.5	491651	5.45746e+06	80562152
-123.115	49.2696	17	491650	5.45743e+06	80562152
-123.115	49.2694	18	491650	5.45741e+06	80562152
-123.115	49.2695	13.5	491623	5.45742e+06	80562152
-123.115	49.2697	14	491636	5.45744e+06	80562152
-123.115	49.2699	13	491634	5.45746e+06	80562152
-123.115	49.2701	12.25	491629	5.45749e+06	80562152
-123.115	49.2703	16	491627	5.45751e+06	80562152
-123.115	49.2704	17	491616	5.45752e+06	80562152
-123.115	49.2706	17	491619	5.45755e+06	80562152
-123.115	49.2708	8.5	491606	5.45756e+06	80562152
-123.115	49.2732	-0.9	491629	5.45784e+06	355983072
-123.115	49.2733	-1.21	491642	5.45784e+06	355983072
-123.115	49.2733	-0.61	491658	5.45784e+06	355983072
-123.114	49.2732	-0.2	491681	5.45783e+06	355983072
-123.114	49.2731	-0.11	491693	5.45782e+06	355983072
-123.115	49.2733	8.5	491666	5.45784e+06	355983072
-123.115	49.273	4.89	491663	5.45781e+06	355983072
-123.115	49.2727	8.6	491663	5.45778e+06	355983072
-123.115	49.2726	11.89	491659	5.45776e+06	355983072
-123.115	49.2723	13.89	491652	5.45773e+06	355983072
-123.115	49.272	11.19	491650	5.4577e+06	355983072
-123.115	49.2719	11.89	491651	5.45769e+06	355983072
-123.115	49.2717	10.5	491650	5.45766e+06	355983072
-123.115	49.2715	13.3	491653	5.45764e+06	355983072
-123.115	49.2712	12.5	491653	5.45762e+06	355983072
-123.115	49.271	11.19	491653	5.45759e+06	355983072
-123.115	49.271	11.89	491653	5.45758e+06	355983072
-123.115	49.2708	13.39	491655	5.45757e+06	355983072
-123.115	49.2707	7	491654	5.45755e+06	355983072
-123.115	49.2705	6.69	491652	5.45753e+06	355983072
-123.115	49.2704	6.6	491651	5.45753e+06	355983072
-123.115	49.2703	8	491651	5.45751e+06	355983072
-123.115	49.2702	6.89	491651	5.4575e+06	355983072
-123.115	49.2699	8.19	491653	5.45747e+06	355983072
-123.115	49.2697	6.6	491652	5.45745e+06	355983072
-123.115	49.2695	-1.5	491649	5.45742e+06	355983072
-123.115	49.2694	-4	491648	5.45741e+06	355983072
-123.115	49.2708	1.5	491603	5.45756e+06	354807081
-123.115	49.2708	1.6	491622	5.45756e+06	354807081
-123.115	49.2707	1.5	491640	5.45755e+06	354807081
-123.115	49.2705	-1.8	491640	5.45754e+06	354807081
-123.115	49.2703	-6.61	491633	5.45751e+06	354807081
-123.115	49.2701	-6.9	491632	5.45749e+06	354807081
-123.115	49.27	-7.8	491633	5.45748e+06	354807081
-123.115	49.2697	-9.4	491635	5.45744e+06	354807081
-123.115	49.2694	-12.3	491638	5.45742e+06	354807081
-123.115	49.2695	13.89	491650	5.45742e+06	354807081
-123.115	49.2697	15.5	491649	5.45744e+06	354807081
-123.115	49.2699	15.6	491650	5.45747e+06	354807081
-123.115	49.27	15.69	491650	5.45748e+06	354807081
-123.115	49.2701	15.1	491650	5.45749e+06	354807081
-123.115	49.2702	14.8	491651	5.4575e+06	354807081
-123.115	49.2703	15.19	491651	5.45751e+06	354807081
-123.115	49.2704	15.19	491651	5.45752e+06	354807081
-123.115	49.2705	14.39	491652	5.45754e+06	354807081
-123.115	49.2706	14.69	491653	5.45754e+06	354807081
-123.115	49.2707	14.1	491653	5.45756e+06	354807081
-123.115	49.271	14.3	491654	5.45759e+06	354807081
-123.115	49.2711	14.39	491654	5.4576e+06	354807081
-123.115	49.2713	15	491655	5.45762e+06	354807081
-123.115	49.2715	14.8	491657	5.45764e+06	354807081
-123.115	49.2716	15.39	491657	5.45766e+06	354807081
-123.115	49.2717	15	491657	5.45767e+06	354807081
-123.115	49.2719	16.6	491658	5.45769e+06	354807081
-123.115	49.272	16.29	491658	5.4577e+06	354807081
-123.115	49.2723	15	491658	5.45773e+06	354807081
-123.115	49.2724	13.6	491660	5.45775e+06	354807081
-123.115	49.2726	13.69	491660	5.45776e+06	354807081
-123.115	49.2728	12.6	491663	5.45779e+06	354807081
-123.115	49.273	11.39	491666	5.45781e+06	354807081
-123.115	49.2732	12.1	491667	5.45783e+06	354807081
-123.114	49.2732	3.8	491692	5.45783e+06	354807081
-123.115	49.2694	2.89	491624	5.45741e+06	354807081
-123.115	49.2696	2.39	491623	5.45743e+06	354807081
-123.115	49.2697	3.39	491623	5.45745e+06	354807081
-123.115	49.2699	4.3	491624	5.45747e+06	354807081
-123.115	49.2701	7.19	491624	5.45749e+06	354807081
-123.115	49.2703	10.1	491625	5.45752e+06	354807081
-123.115	49.2705	8.6	491627	5.45753e+06	354807081
-123.115	49.2706	6.5	491629	5.45755e+06	354807081
-123.115	49.2708	3.1	491610	5.45757e+06	354807081
-123.115	49.2708	10.89	491620	5.45757e+06	351912699
-123.115	49.2708	11.3	491633	5.45756e+06	351912699
-123.115	49.2707	12.8	491649	5.45756e+06	351912699
-123.115	49.2704	6.89	491666	5.45753e+06	351912699
-123.115	49.2702	4.5	491651	5.4575e+06	351912699
-123.115	49.2699	3.6	491641	5.45747e+06	351912699
-123.115	49.2697	1.69	491637	5.45744e+06	351912699
-123.115	49.2695	0.39	491635	5.45742e+06	351912699
-123.115	49.2694	0.39	491652	5.45741e+06	351912699
-123.115	49.2697	9.8	491652	5.45744e+06	351912699
-123.115	49.2699	13.8	491651	5.45747e+06	351912699
-123.115	49.2701	18.39	491651	5.45749e+06	351912699
-123.115	49.2703	18	491651	5.45751e+06	351912699
-123.115	49.2706	17.6	491655	5.45754e+06	351912699
-123.115	49.2707	18.5	491656	5.45755e+06	351912699
-123.115	49.2709	23.79	491657	5.45758e+06	351912699
-123.115	49.2712	27.1	491656	5.45761e+06	351912699
-123.115	49.2713	28.89	491656	5.45762e+06	351912699
-123.115	49.2715	32	491655	5.45764e+06	351912699
-123.115	49.2717	31.29	491657	5.45766e+06	351912699
-123.115	49.2718	30.7	491658	5.45768e+06	351912699
-123.115	49.272	31.79	491658	5.4577e+06	351912699
-123.115	49.2722	33.5	491658	5.45772e+06	351912699
-123.115	49.2724	36.29	491659	5.45774e+06	351912699
-123.115	49.2726	36.29	491661	5.45777e+06	351912699
-123.115	49.2728	32.2	491663	5.45778e+06	351912699
-123.115	49.273	29	491665	5.45781e+06	351912699
-123.115	49.2732	29.2	491665	5.45783e+06	351912699
-123.114	49.2731	5.19	491696	5.45783e+06	351912699
-123.115	49.2731	12.6	491667	5.45782e+06	351912699
-123.115	49.2729	13.5	491664	5.4578e+06	351912699
-123.115	49.2727	11.69	491663	5.45778e+06	351912699
-123.115	49.2724	16.7	491663	5.45775e+06	351912699
-123.115	49.2723	17.89	491663	5.45773e+06	351912699
-123.115	49.2721	18.29	491664	5.45771e+06	351912699
-123.115	49.2718	16.89	491661	5.45768e+06	351912699
-123.115	49.2717	15.69	491661	5.45766e+06	351912699
-123.115	49.2715	15.19	491660	5.45765e+06	351912699
-123.115	49.2715	15.8	491659	5.45764e+06	351912699
-123.115	49.2713	16.89	491659	5.45762e+06	351912699
-123.115	49.2711	16.79	491658	5.4576e+06	351912699
-123.115	49.2709	15.39	491656	5.45758e+06	351912699
-123.115	49.2707	12	491655	5.45756e+06	351912699
-123.115	49.2705	13.3	491654	5.45753e+06	351912699
-123.115	49.2703	13.6	491655	5.45751e+06	351912699
-123.115	49.2702	12.19	491655	5.4575e+06	351912699
-123.115	49.27	13.3	491654	5.45747e+06	351912699
-123.115	49.2697	12	491653	5.45745e+06	351912699
-123.115	49.2696	12.1	491655	5.45743e+06	351912699
-123.115	49.2694	11.6	491655	5.45741e+06	351912699
-123.115	49.2708	6.69	491617	5.45756e+06	344013379
-123.115	49.2708	7.3	491629	5.45757e+06	344013379
-123.115	49.2707	7.59	491636	5.45756e+06	344013379
-123.115	49.2703	2.19	491627	5.45751e+06	344013379
-123.115	49.2702	2.1	491626	5.4575e+06	344013379
-123.115	49.27	1.69	491630	5.45748e+06	344013379
-123.115	49.2699	0.8	491630	5.45746e+06	344013379
-123.115	49.2698	0	491630	5.45745e+06	344013379
-123.115	49.2696	1.1	491633	5.45743e+06	344013379
-123.115	49.2694	30.2	491650	5.45742e+06	344013379
-123.115	49.2696	27.6	491650	5.45744e+06	344013379
-123.115	49.2699	27.1	491648	5.45746e+06	344013379
-123.115	49.27	27.2	491649	5.45747e+06	344013379
-123.115	49.2702	32.59	491648	5.4575e+06	344013379
-123.115	49.2704	29.6	491649	5.45752e+06	344013379
-123.115	49.2706	26.39	491650	5.45755e+06	344013379
-123.115	49.2709	25.1	491650	5.45757e+06	344013379
-123.115	49.271	22.79	491654	5.45759e+06	344013379
-123.115	49.2711	24.89	491654	5.4576e+06	344013379
-123.115	49.2714	31	491656	5.45763e+06	344013379
-123.115	49.2716	29.39	491657	5.45765e+06	344013379
-123.115	49.2718	23.79	491656	5.45768e+06	344013379
-123.115	49.272	24	491657	5.4577e+06	344013379
-123.115	49.2722	27.6	491658	5.45773e+06	344013379
-123.115	49.2723	27	491659	5.45774e+06	344013379
-123.115	49.2726	25.79	491657	5.45776e+06	344013379
-123.115	49.2727	28.1	491658	5.45778e+06	344013379
-123.115	49.2729	28.39	491663	5.4578e+06	344013379
-123.115	49.2731	26.29	491665	5.45782e+06	344013379
-123.114	49.2731	6.3	491688	5.45783e+06	344013379
-123.115	49.2731	17.2	491668	5.45782e+06	344013379
-123.115	49.2728	19.29	491665	5.45779e+06	344013379
-123.115	49.2726	24.29	491665	5.45776e+06	344013379
-123.115	49.2724	23.6	491664	5.45774e+06	344013379
-123.115	49.2721	24.7	491661	5.45771e+06	344013379
-123.115	49.2719	28.29	491664	5.45769e+06	344013379
-123.115	49.2716	24.5	491660	5.45766e+06	344013379
-123.115	49.2714	25.39	491659	5.45763e+06	344013379
[truncated: 10,251 more rows]

## Sheet: efforts_ Cambie Ramp 
longitude	latitude	altitude	x	y	effortID
[truncated: 1,174 more rows]

[truncated: 18 more sheets: efforts_ Dunsmuir Street , efforts_ False Creek , efforts_ Island Park , efforts_ Main Street Bridge , efforts_ Seaside , efforts_ Seawall , efforts_ Smithe Street , efforts_ Stanley Park Drive , efforts_ Trafalgar Street , efforts_ West 10th Street , GT_ Beach Avenue , GT_ Burrard Bridge , GT_ Cambie Ramp , GT_ Island Park , GT_ Main Street Bridge , GT_ Smithe Street , GT_ Trafalgar Street , GT_ West 10th Street ]
